# Supplementary material for: 2-Methyl-1-phenyl­sulfonyl-1H-indole-3-carbaldehyde
Source: Acta Crystallogr Sect E Struct Rep Online. 2011 Sep 14;67(Pt 10):o2614. doi: 10.1107/S1600536811035665 (PMC3201221; doi:10.1107/S1600536811035665)
Supplement: Supplementary file 2 [file e-67-o2614-Isup2.hkl]

#
# h,k,l, Fc-squared, Fo-squared, sigma(Fo-squared) and status flag
#
data_I
_shelx_title ' RAMATHILAGAM in P2(1)/c /C16 H13 N1 O3 S1/-CR3'
_shelx_refln_list_code          4
_shelx_F_calc_maximum      212.45
_exptl_crystal_F_000       624.00
_reflns_d_resolution_high  0.7009
 
loop_
 _symmetry_equiv_pos_as_xyz
 'x, y, z'
 '-x, y+1/2, -z+1/2'
 '-x, -y, -z'
 'x, -y-1/2, z-1/2'
 
_cell_length_a    11.6305
_cell_length_b     8.4039
_cell_length_c    14.3128
_cell_angle_alpha  90.000
_cell_angle_beta   93.126
_cell_angle_gamma  90.000
 
_shelx_F_squared_multiplier     1.000
 
loop_
 _refln_index_h
 _refln_index_k
 _refln_index_l
 _refln_F_squared_calc
 _refln_F_squared_meas
 _refln_F_squared_sigma
 _refln_observed_status
   2   0   0      110.17      119.85      2.59 o
   3   0   0     4020.45     3948.06     53.85 o
   4   0   0      358.66      313.24      4.93 o
   5   0   0     3944.75     3988.65     58.72 o
   6   0   0     1523.97     1665.65     29.84 o
   7   0   0       37.24       21.61      1.00 o
   8   0   0       36.76       28.38      1.27 o
   9   0   0     1042.20     1020.86     18.79 o
  10   0   0      121.81      110.78      3.09 o
  11   0   0      344.46      315.60      6.88 o
  12   0   0       82.47       78.70      2.81 o
  13   0   0      202.13      173.51      8.31 o
  14   0   0        1.31        1.46      1.08 o
  15   0   0       58.72       70.45      3.12 o
  16   0   0       17.38       17.66      1.95 o
   1   1   0     3631.69     3672.98     27.82 o
   2   1   0     6165.13     5971.29     64.20 o
   3   1   0       92.35       98.54      1.40 o
   4   1   0     2996.91     2929.94     33.46 o
   5   1   0        9.15        6.53      0.37 o
   6   1   0      168.00      132.78      1.99 o
   7   1   0        9.43       13.07      0.84 o
   8   1   0       14.25       13.12      2.31 o
   9   1   0       33.91       38.53      1.10 o
  10   1   0        0.09        0.29      0.50 o
  11   1   0      329.82      298.28      4.64 o
  12   1   0        5.53        8.25      0.83 o
  13   1   0       49.98       56.41      1.81 o
  14   1   0       36.98       35.48      1.53 o
  15   1   0        0.35       -0.45      0.82 o
  16   1   0       12.11        9.56      1.19 o
   0   2   0     2337.09     2450.39     25.68 o
   1   2   0     7239.41     7188.46     52.41 o
   2   2   0     3195.12     3320.33     24.43 o
   3   2   0     3637.99     3711.28     29.98 o
   4   2   0      886.02      952.77      9.52 o
   5   2   0      247.91      253.30      3.22 o
   6   2   0     2273.66     2488.67     26.24 o
   7   2   0      500.45      536.84      6.77 o
   8   2   0       97.87      101.87      2.08 o
   9   2   0       20.34       19.17      1.03 o
  10   2   0        2.06        0.58      0.63 o
  11   2   0        5.80        4.38      0.67 o
  12   2   0       14.59        9.50      0.81 o
  13   2   0       28.00       31.32      1.38 o
  14   2   0        3.32        1.95      0.99 o
  15   2   0        4.76        2.97      1.81 o
  16   2   0       15.56       20.22      2.58 o
   1   3   0     7186.37     7275.57     55.54 o
   2   3   0     1758.95     1802.33     17.64 o
   3   3   0     1333.26     1413.45     11.79 o
   4   3   0     2535.23     2772.97     22.59 o
   5   3   0      151.77      142.57      2.01 o
   6   3   0        0.02        2.80      0.52 o
   7   3   0        0.40        0.23      0.36 o
   8   3   0      258.90      246.02      3.15 o
   9   3   0      107.34      107.23      1.76 o
  10   3   0      212.03      176.26      2.60 o
  11   3   0       59.30       57.86      1.69 o
  12   3   0       38.31       31.75      1.36 o
  13   3   0       47.52       50.08      1.67 o
  14   3   0       33.61       36.02      3.00 o
  15   3   0        0.73       -1.22      1.90 o
  16   3   0       10.12        7.17      3.48 o
   0   4   0      395.77      412.57      6.55 o
   1   4   0      227.61      219.45      2.61 o
   2   4   0     2304.26     2320.74     22.89 o
   3   4   0     1617.99     1610.25     12.90 o
   4   4   0      917.58     1044.28      9.07 o
   5   4   0      143.78      133.31      1.69 o
   6   4   0        2.11        2.46      0.63 o
   7   4   0       13.39       11.48      0.76 o
   8   4   0      771.65      787.66      8.60 o
   9   4   0       91.78       79.18      1.84 o
  10   4   0       78.42       78.31      1.80 o
  11   4   0       29.93       28.01      1.28 o
  12   4   0        4.87        5.02      0.73 o
  13   4   0      118.57      119.53      3.08 o
  14   4   0       20.63       18.88      1.32 o
  15   4   0       86.28       80.79      6.84 o
   1   5   0        0.34        4.61      0.66 o
   2   5   0      143.97      166.49      3.26 o
   3   5   0      662.76      626.22      5.92 o
   4   5   0     1007.27      997.03      9.35 o
   5   5   0      149.93      164.86      2.17 o
   6   5   0     1220.14     1199.80     10.48 o
   7   5   0      298.84      268.94      4.12 o
   8   5   0       24.62       17.15      1.13 o
   9   5   0      645.03      640.97      9.70 o
  10   5   0       12.90        9.09      1.10 o
  11   5   0       19.91       20.45      1.34 o
  12   5   0       17.38       17.97      1.27 o
  13   5   0       26.73       24.68      1.31 o
  14   5   0        6.72        7.09      1.51 o
  15   5   0        0.39        1.97      1.37 o
   0   6   0      127.44      117.09      3.09 o
   1   6   0        1.35        0.32      0.51 o
   2   6   0       16.23       15.84      0.91 o
   3   6   0      445.27      436.37      5.17 o
   4   6   0      332.25      318.53      4.25 o
   5   6   0      104.54      100.17      2.13 o
   6   6   0       78.43       73.10      1.73 o
   7   6   0      266.27      247.31      4.85 o
   8   6   0        0.20        0.43      0.98 o
   9   6   0        1.09        0.29      1.02 o
  10   6   0       13.11       13.98      1.41 o
  11   6   0        8.59        9.22      1.25 o
  12   6   0        2.95        1.78      1.42 o
  13   6   0        1.16        0.29      1.13 o
  14   6   0        1.35        0.59      0.92 o
   1   7   0       34.91       26.85      2.05 o
   2   7   0       43.00       48.62      1.85 o
   3   7   0       77.31       66.42      2.14 o
   4   7   0      462.49      431.50      6.80 o
   5   7   0       28.52       25.64      1.37 o
   6   7   0       77.50       76.10      2.22 o
   7   7   0       33.87       29.42      1.55 o
   8   7   0        1.52       -1.14      1.14 o
   9   7   0       22.50       24.79      2.02 o
  10   7   0       44.32       42.43      2.43 o
  11   7   0        0.43        0.49      1.24 o
  12   7   0       39.44       40.63      2.41 o
  13   7   0       33.83       39.53      3.70 o
   0   8   0      269.95      269.02      8.36 o
   1   8   0        6.23        4.64      1.15 o
   2   8   0        6.11        2.20      1.33 o
   3   8   0       67.71       48.62      2.46 o
   4   8   0        0.01        0.02      1.08 o
   5   8   0      194.23      184.86      5.16 o
   6   8   0       21.98       20.55      1.78 o
   7   8   0       36.20       34.35      2.13 o
   8   8   0       71.63       77.24      3.57 o
   9   8   0        0.00        3.56      1.52 o
  10   8   0       26.02       26.05      2.30 o
  11   8   0        3.44        1.14      1.61 o
  12   8   0        0.06        0.61      1.57 o
   1   9   0        0.73        2.39      1.64 o
   2   9   0        0.00       -1.30      1.30 o
   3   9   0        0.30       -0.22      1.16 o
   4   9   0       16.42       23.75      2.25 o
   5   9   0        7.13        2.94      1.38 o
   6   9   0       37.83       47.86      2.59 o
   7   9   0       60.73       59.84      2.90 o
   8   9   0        2.80        2.21      2.16 o
   9   9   0       10.37       11.06      2.64 o
  10   9   0       17.54       27.53      3.25 o
   0  10   0       32.12       45.37      5.51 o
   1  10   0       30.52       25.95      3.32 o
   2  10   0        0.01       -1.31      1.83 o
   3  10   0       11.92       12.41      2.28 o
   4  10   0        0.27        1.70      1.78 o
   5  10   0        4.76        3.81      1.84 o
   6  10   0       12.13       18.17      3.79 o
   7  10   0       15.73       21.86      2.26 o
   8  10   0        0.14       -2.18      2.18 o
   9  10   0        0.28       -0.53      2.33 o
   1  11   0        4.95       -0.40      2.56 o
   2  11   0       12.21       10.44      3.02 o
   3  11   0        0.77        0.60      1.97 o
   4  11   0        1.64        0.97      2.03 o
   5  11   0        9.41        8.68      2.46 o
   6  11   0        3.88        3.12      2.40 o
 -16   1   1       98.71      119.54      2.79 o
 -15   1   1       14.08       16.42      1.64 o
 -14   1   1        2.95        1.36      0.75 o
 -13   1   1       60.96       57.13      1.70 o
 -12   1   1        3.38        2.01      0.60 o
 -11   1   1        9.64        9.92      1.29 o
 -10   1   1      385.61      336.59      7.66 o
  -9   1   1        2.68        1.54      0.81 o
  -8   1   1       25.46       24.07      1.42 o
  -7   1   1       10.07       20.06      0.99 o
  -6   1   1      567.33      562.98      7.71 o
  -5   1   1      354.48      423.26      5.25 o
  -4   1   1     3242.26     3304.51     37.68 o
  -3   1   1       28.35       41.38      0.86 o
  -2   1   1       77.32      109.36      1.14 o
  -1   1   1     1590.76     1664.72     12.38 o
   0   1   1     8890.44     8318.44     64.17 o
   1   1   1     6892.10     6567.27     48.62 o
   2   1   1     5907.97     5596.88     43.29 o
   3   1   1      252.82      316.54      2.82 o
   4   1   1      318.24      307.55      2.92 o
   5   1   1        6.28       15.33      0.53 o
   6   1   1     1420.36     1656.88     16.16 o
   7   1   1      702.55      746.25      8.16 o
   8   1   1      320.43      319.25      4.26 o
   9   1   1      696.95      675.35      9.20 o
  10   1   1       93.10       83.37      1.95 o
  11   1   1       42.35       40.68      1.44 o
  12   1   1      137.74      125.03      2.70 o
  13   1   1        3.49        5.46      0.90 o
  14   1   1       29.75       29.07      1.47 o
  15   1   1       27.55       25.81      1.52 o
  16   1   1        4.22       10.25      1.28 o
 -16   2   1        0.34        2.47      1.86 o
 -15   2   1       48.65       49.00      3.40 o
 -14   2   1       82.08       90.61      4.04 o
 -13   2   1        0.97        0.39      1.72 o
 -12   2   1       89.93      103.90      3.97 o
 -11   2   1      224.88      217.39      5.93 o
 -10   2   1      159.79      142.30      4.32 o
  -9   2   1      168.38      156.60      4.42 o
  -8   2   1       60.75       60.32      1.40 o
  -7   2   1      156.99      143.44      2.41 o
  -6   2   1      154.47      158.66      2.61 o
  -5   2   1      748.33      746.09      9.19 o
  -4   2   1       54.60       37.99      0.70 o
  -3   2   1      886.66      946.94      8.35 o
  -2   2   1     6790.53     6656.32     48.71 o
  -1   2   1        3.82        0.47      0.22 o
   0   2   1     6809.42     6677.35     46.86 o
   1   2   1      520.08      527.10      4.21 o
   2   2   1      768.04      774.45      6.01 o
   3   2   1     2144.76     2171.83     17.69 o
   4   2   1     1618.62     1628.61     15.03 o
   5   2   1       80.23       85.69      1.23 o
   6   2   1      287.04      302.73      3.49 o
   7   2   1      167.71      172.50      2.25 o
   8   2   1      375.56      364.60      4.14 o
   9   2   1        0.38        0.84      0.41 o
  10   2   1       36.16       28.95      1.22 o
  11   2   1      278.14      278.63      4.69 o
  12   2   1        0.59       -0.58      0.67 o
  13   2   1      267.76      253.05      4.50 o
  14   2   1       18.71       17.10      1.23 o
  15   2   1       58.81       69.15      3.63 o
  16   2   1       40.70       35.58      2.13 o
 -16   3   1        0.78        3.74      2.12 o
 -15   3   1       20.80       19.54      2.67 o
 -14   3   1        1.66        1.48      1.84 o
 -13   3   1      172.98      180.03     13.71 o
 -12   3   1       27.01       29.92      2.49 o
 -11   3   1      198.30      204.94      6.05 o
 -10   3   1       44.37       36.57      2.08 o
  -9   3   1        1.56        0.43      0.45 o
  -8   3   1      674.51      633.40      6.83 o
  -7   3   1        0.02        0.19      0.33 o
  -6   3   1      555.12      520.03      5.70 o
  -5   3   1      599.09      616.00      6.54 o
  -4   3   1     1400.40     1568.39     13.03 o
  -3   3   1        1.40        0.51      0.27 o
  -2   3   1     1069.97     1060.56     11.02 o
  -1   3   1     2812.11     2706.46     20.11 o
   0   3   1        6.46        3.84      0.35 o
   1   3   1      741.27      799.97      6.64 o
   2   3   1      335.50      288.92      3.05 o
   3   3   1      958.16     1019.34      8.70 o
   4   3   1      963.69      956.62      8.19 o
   5   3   1      255.76      256.68      3.16 o
   6   3   1       23.66       20.61      0.80 o
   7   3   1       26.19       25.50      0.85 o
   8   3   1      383.42      402.59      4.45 o
   9   3   1      641.74      592.37      7.02 o
  10   3   1      125.81      127.84      2.20 o
  11   3   1        0.13       -0.51      0.68 o
  12   3   1      161.05      160.85      3.33 o
  13   3   1        0.59        2.67      0.90 o
  14   3   1       41.19       43.01      1.73 o
  15   3   1       48.60       50.46      3.62 o
 -15   4   1        4.29       10.15      3.73 o
 -14   4   1        5.20        5.72      3.11 o
 -13   4   1        0.17        0.02      1.29 o
 -12   4   1        9.66        9.06      1.18 o
 -11   4   1        7.73        8.78      0.83 o
 -10   4   1      261.30      246.71      3.61 o
  -9   4   1       31.07       24.64      1.26 o
  -8   4   1        2.58        4.66      0.65 o
  -7   4   1      456.18      474.47      6.11 o
  -6   4   1        0.04        0.10      0.38 o
  -5   4   1        0.10        0.35      0.29 o
  -4   4   1      147.41      160.67      2.43 o
  -3   4   1      334.81      366.04      3.66 o
  -2   4   1        0.52       -0.37      0.37 o
  -1   4   1      361.61      418.67      4.30 o
   0   4   1      732.27      818.25      7.20 o
   1   4   1     1453.84     1654.55     13.92 o
   2   4   1      855.21      959.42     10.04 o
   3   4   1        1.23       -0.40      0.40 o
   4   4   1      203.84      250.19      3.22 o
   5   4   1       74.22       75.14      1.22 o
   6   4   1      213.66      205.79      2.75 o
   7   4   1      170.84      171.88      2.67 o
   8   4   1       25.56       15.97      0.90 o
   9   4   1      302.10      281.52      4.08 o
  10   4   1        3.03        0.17      0.73 o
  11   4   1       69.52       59.83      1.80 o
  12   4   1        5.83        3.42      0.74 o
  13   4   1        1.59        2.34      1.05 o
  14   4   1       14.77       15.95      1.48 o
  15   4   1        0.81       -0.23      0.97 o
 -15   5   1        0.56       -1.74      2.86 o
 -14   5   1        4.86        3.84      1.05 o
 -13   5   1       51.70       58.88      2.31 o
 -12   5   1        0.55        0.74      0.85 o
 -11   5   1        4.23        2.66      0.88 o
 -10   5   1        5.12        3.16      0.91 o
  -9   5   1        5.11        4.94      0.97 o
  -8   5   1        0.68       -0.67      0.67 o
  -7   5   1       17.99       17.43      1.10 o
  -6   5   1       63.68       63.89      1.32 o
  -5   5   1        4.67        6.26      0.53 o
  -4   5   1      237.03      246.54      3.04 o
  -3   5   1       93.81       85.47      1.72 o
  -2   5   1        5.17        8.00      0.91 o
  -1   5   1     1390.85     1496.01     14.39 o
   0   5   1      242.55      242.86      2.85 o
   1   5   1       90.94       92.46      1.56 o
   2   5   1      426.10      461.87      4.88 o
   3   5   1       84.68       89.35      1.63 o
   4   5   1      457.10      483.89      5.07 o
   5   5   1        5.43        5.23      0.64 o
   6   5   1        8.27        5.08      0.58 o
   7   5   1       12.15        9.58      0.92 o
   8   5   1        6.68        5.02      0.96 o
   9   5   1       28.79       24.33      1.52 o
  10   5   1        4.36        3.67      1.00 o
  11   5   1       18.52       18.61      1.87 o
  12   5   1        1.11        0.30      0.93 o
  13   5   1        3.62        5.89      1.02 o
  14   5   1       13.01       18.77      1.65 o
 -14   6   1        1.83       -0.60      1.13 o
 -13   6   1        6.58       10.41      1.29 o
 -12   6   1       21.88       26.25      1.62 o
 -11   6   1       18.72       22.13      1.54 o
 -10   6   1       31.19       27.46      1.68 o
  -9   6   1        9.06       12.30      1.31 o
  -8   6   1        0.13       -0.06      1.18 o
  -7   6   1       41.73       34.62      2.11 o
  -6   6   1      301.50      306.84      4.10 o
  -5   6   1       90.57       90.50      1.98 o
  -4   6   1      949.48      921.75      9.51 o
  -3   6   1       36.08       35.53      1.31 o
  -2   6   1     1186.42     1221.56     14.84 o
  -1   6   1      252.80      246.43      3.31 o
   0   6   1      565.11      547.88      5.83 o
   1   6   1       16.82       19.36      0.97 o
   2   6   1      564.38      587.16      6.55 o
   3   6   1      949.60      940.71     10.40 o
   4   6   1      185.52      173.09      2.74 o
   5   6   1      634.15      593.36      7.02 o
   6   6   1       64.47       60.18      2.12 o
   7   6   1      135.64      126.75      3.03 o
   8   6   1       99.92      104.80      3.02 o
   9   6   1       16.11       15.84      1.45 o
  10   6   1       17.39       16.85      1.48 o
  11   6   1       35.81       32.30      1.83 o
  12   6   1        5.18        3.65      1.16 o
  13   6   1      131.56      155.85      3.86 o
  14   6   1        1.64       -0.50      1.00 o
 -13   7   1        0.12        1.24      1.32 o
 -12   7   1        0.64       -0.47      1.28 o
 -11   7   1       39.10       34.53      4.70 o
 -10   7   1       15.01       12.87      1.63 o
  -9   7   1        1.60        0.58      1.30 o
  -8   7   1       71.70       80.10      3.23 o
  -7   7   1       77.75       77.02      2.29 o
  -6   7   1      311.42      292.59      6.25 o
  -5   7   1      191.78      190.99      3.48 o
  -4   7   1        0.00       -0.86      0.86 o
  -3   7   1      166.00      150.32      3.77 o
  -2   7   1      266.14      258.64      5.54 o
  -1   7   1       43.05       35.66      1.59 o
   0   7   1      110.33      102.38      2.55 o
   1   7   1        6.77        6.52      1.01 o
   2   7   1      407.84      384.70      5.76 o
   3   7   1       86.40       76.08      2.22 o
   4   7   1       23.73       19.88      2.30 o
   5   7   1        7.12        8.88      1.15 o
   6   7   1       22.87       22.00      1.63 o
   7   7   1      191.19      193.22      5.08 o
   8   7   1       30.41       28.76      2.15 o
   9   7   1      118.39      117.35      3.99 o
  10   7   1        7.02        6.44      1.70 o
  11   7   1        0.96        1.52      1.67 o
  12   7   1       13.90       15.57      1.87 o
  13   7   1       17.61       18.90      2.07 o
 -12   8   1       12.02       16.33      2.63 o
 -11   8   1       52.20       59.58      3.86 o
 -10   8   1        9.63       15.12      1.95 o
  -9   8   1       28.64       28.30      2.31 o
  -8   8   1       33.57       41.23      2.70 o
  -7   8   1       58.70       63.65      1.99 o
  -6   8   1       80.85       75.53      3.05 o
  -5   8   1        2.65        2.07      1.23 o
  -4   8   1        7.41        7.54      1.45 o
  -3   8   1      309.59      280.97      6.03 o
  -2   8   1      173.74      169.33      4.47 o
  -1   8   1       21.76       19.64      1.59 o
   0   8   1        2.38        0.65      1.40 o
   1   8   1      114.20      107.42      3.17 o
   2   8   1       21.43       20.54      1.66 o
   3   8   1       54.65       56.89      2.63 o
   4   8   1        1.05        1.46      1.15 o
   5   8   1       12.97       11.41      1.57 o
   6   8   1       75.75       79.76      3.67 o
   7   8   1        0.36       -0.63      1.21 o
   8   8   1       65.78       76.14      7.77 o
   9   8   1        0.30        0.58      1.46 o
  10   8   1        6.09        6.67      1.75 o
  11   8   1       12.43       15.50      2.11 o
  12   8   1        1.15        3.00      1.72 o
 -10   9   1        0.04        1.15      2.13 o
  -9   9   1        9.58       10.30      2.65 o
  -8   9   1       11.21       12.16      2.63 o
  -7   9   1        0.41       -0.03      1.26 o
  -6   9   1       11.97       10.06      1.65 o
  -5   9   1        3.29        1.46      1.31 o
  -4   9   1       14.08       13.90      1.78 o
  -3   9   1        0.16        0.20      1.19 o
  -2   9   1        5.92        3.96      2.37 o
  -1   9   1        0.01       -1.29      1.29 o
   0   9   1        3.90        2.83      1.37 o
   1   9   1        0.00       -2.00      2.62 o
   2   9   1        0.79       -0.03      1.42 o
   3   9   1        1.18        0.73      1.25 o
   4   9   1        5.89        7.90      1.58 o
   5   9   1       33.46       36.84      2.38 o
   6   9   1        6.83        7.67      1.60 o
   7   9   1       30.50       28.55      2.22 o
   8   9   1        2.70        6.77      2.38 o
   9   9   1        0.01       -0.13      2.00 o
  10   9   1        0.46        3.22      2.24 o
  -9  10   1        4.80        6.36      2.66 o
  -8  10   1        7.61        4.43      5.22 o
  -7  10   1        9.62        4.35      1.67 o
  -6  10   1        0.82        4.87      1.75 o
  -5  10   1        1.26        1.39      1.78 o
  -4  10   1       20.12       21.99      2.62 o
  -3  10   1        4.53        2.32      1.87 o
  -2  10   1        9.74       11.61      2.23 o
  -1  10   1        2.99        1.91      2.34 o
   0  10   1        0.84       -1.17      1.92 o
   1  10   1        2.18        5.59      2.37 o
   2  10   1        2.14        0.66      2.19 o
   3  10   1        1.04       -0.22      1.61 o
   4  10   1        0.77       -1.35      2.12 o
   5  10   1        9.03        9.08      2.14 o
   6  10   1        1.69        4.16      1.78 o
   7  10   1        5.74        7.49      1.86 o
   8  10   1       18.35       20.98      3.41 o
   9  10   1        0.21       -1.08      2.27 o
  -6  11   1       53.72       74.45      4.79 o
  -5  11   1        2.68        4.97      2.26 o
  -4  11   1       20.02       24.60      3.00 o
  -3  11   1       11.09       16.91      2.77 o
  -2  11   1       26.86       31.91      3.80 o
  -1  11   1       10.03        4.80      3.09 o
   0  11   1       19.39       13.72      5.95 o
   1  11   1        1.61        2.48      2.75 o
   2  11   1       14.11       21.36      3.56 o
   3  11   1        0.27        1.37      2.08 o
   4  11   1       20.39       20.52      2.89 o
   5  11   1        0.19       -0.62      2.07 o
   6  11   1       10.03       10.28      2.77 o
 -16   0   2       68.25       70.16      3.07 o
 -15   0   2        0.14        1.06      1.64 o
 -14   0   2        2.60        2.37      1.74 o
 -13   0   2       10.52        8.93      1.23 o
 -12   0   2       13.54       10.90      1.15 o
 -11   0   2        3.39        1.31      1.78 o
 -10   0   2      438.08      400.91      8.03 o
  -9   0   2        1.13        0.60      0.57 o
  -8   0   2     1729.98     1748.66     31.30 o
  -7   0   2      488.54      505.19      9.46 o
  -6   0   2       63.81      109.75      2.42 o
  -5   0   2     1120.24     1123.53     16.76 o
  -4   0   2     2052.85     2090.50     31.52 o
  -3   0   2    12982.55    12001.81    128.13 o
  -2   0   2      336.41      366.02      4.10 o
  -1   0   2     1319.51     1429.92     15.03 o
   0   0   2      253.60      273.96      4.34 o
   1   0   2    15935.59    14890.81    143.36 o
   2   0   2     7957.31     7719.74     88.27 o
   3   0   2      117.08      115.79      2.07 o
   4   0   2     1775.14     1753.07     20.24 o
   5   0   2     2326.67     2492.53     28.59 o
   6   0   2       81.19       64.70      3.19 o
   7   0   2     1995.29     2097.22     31.05 o
   8   0   2      983.16      955.15     17.88 o
   9   0   2      427.42      405.71      8.48 o
  10   0   2      138.51      124.66      3.66 o
  11   0   2      147.36      145.53      4.20 o
  12   0   2       15.15       17.45      1.59 o
  13   0   2       81.68       84.52      3.40 o
  14   0   2       36.66       32.22      2.25 o
  15   0   2       17.40       25.08      2.18 o
  16   0   2       23.73       32.95      2.59 o
 -16   1   2        2.13        0.98      2.55 o
 -15   1   2       19.70       16.88      2.04 o
 -14   1   2       19.62       20.54      1.28 o
 -13   1   2        7.17        7.66      0.78 o
 -12   1   2       46.15       47.07      1.39 o
 -11   1   2        1.40       -0.21      0.91 o
 -10   1   2       16.59       13.57      1.30 o
  -9   1   2      421.16      419.98      8.69 o
  -8   1   2      231.03      223.10      5.07 o
  -7   1   2       31.76       33.12      1.27 o
  -6   1   2      135.20      158.94      2.59 o
  -5   1   2     1669.63     1674.47     19.37 o
  -4   1   2      321.20      313.68      3.65 o
  -3   1   2      774.10      729.57      7.34 o
  -2   1   2     1000.11     1048.62      8.27 o
  -1   1   2      171.57      186.60      1.63 o
   0   1   2     2197.37     2230.82     15.24 o
   1   1   2      437.67      452.84      3.43 o
   2   1   2     2309.43     2311.83     17.12 o
   3   1   2       21.32       21.46      0.55 o
   4   1   2      120.88      144.59      1.50 o
   5   1   2      209.91      216.38      2.39 o
   6   1   2       43.08       49.44      1.21 o
   7   1   2      561.40      561.82      5.91 o
   8   1   2       18.68       17.65      0.65 o
   9   1   2        8.43        7.18      0.73 o
  10   1   2      128.32      127.62      2.66 o
  11   1   2        1.01        0.86      0.69 o
  12   1   2       36.46       34.04      1.49 o
  13   1   2       31.30       27.56      2.36 o
  14   1   2        3.46        2.17      0.93 o
  15   1   2       43.49       47.17      2.05 o
  16   1   2        0.80        2.97      1.57 o
 -16   2   2        8.26        6.52      2.04 o
 -15   2   2        1.28        0.47      1.66 o
 -14   2   2        0.84        0.60      1.51 o
 -13   2   2       24.74       23.12      2.15 o
 -12   2   2       76.57       70.51      3.27 o
 -11   2   2       51.08       48.36      2.74 o
 -10   2   2      133.86      129.28      4.12 o
  -9   2   2      355.69      362.31      8.13 o
  -8   2   2      186.07      180.08      2.82 o
  -7   2   2       63.03       57.75      1.41 o
  -6   2   2      190.95      205.49      3.14 o
  -5   2   2     1898.43     2072.76     20.24 o
  -4   2   2       37.96       49.66      1.13 o
  -3   2   2      111.42      114.92      1.43 o
  -2   2   2      565.17      564.92      4.92 o
  -1   2   2     6265.08     6276.91     50.23 o
   0   2   2     2299.00     2353.61     16.78 o
   1   2   2       52.88       62.12      0.77 o
   2   2   2      274.35      263.23      2.56 o
   3   2   2      335.52      330.24      3.10 o
   4   2   2     3836.49     4094.14     36.94 o
   5   2   2        0.99        0.95      0.29 o
   6   2   2       41.22       41.08      0.84 o
   7   2   2       32.02       26.16      0.86 o
   8   2   2      569.43      559.71      6.10 o
   9   2   2      162.80      148.74      2.29 o
  10   2   2       91.61       84.81      2.16 o
  11   2   2       69.70       62.77      1.95 o
  12   2   2        2.06        2.46      0.83 o
  13   2   2        5.21        7.09      1.05 o
  14   2   2        1.94        3.76      1.03 o
  15   2   2       14.51       17.81      1.43 o
  16   2   2        3.93        8.95      1.84 o
 -16   3   2        9.98        9.20      3.25 o
 -15   3   2        2.11        2.20      1.97 o
 -14   3   2        5.00        4.24      1.89 o
 -13   3   2        8.46        6.33      2.63 o
 -12   3   2        1.74        1.43      1.43 o
 -11   3   2       12.69       11.34      1.80 o
 -10   3   2        0.71       -0.58      0.58 o
  -9   3   2      113.70       99.09      1.71 o
  -8   3   2       36.17       32.17      1.33 o
  -7   3   2        3.01        2.92      0.55 o
  -6   3   2      135.07      129.40      2.57 o
  -5   3   2       92.59       88.18      1.47 o
  -4   3   2        7.07        1.55      0.32 o
  -3   3   2      215.98      264.80      2.68 o
  -2   3   2      631.78      654.65      5.53 o
  -1   3   2      682.17      756.86      6.33 o
   0   3   2       75.18       84.16      1.11 o
   1   3   2     1581.24     1658.33     13.78 o
   2   3   2      551.69      563.49      5.40 o
   3   3   2       18.53       19.83      0.60 o
   4   3   2       39.22       44.75      0.88 o
   5   3   2       50.03       69.66      1.07 o
   6   3   2        2.82        3.21      0.42 o
   7   3   2        1.13        1.75      0.46 o
   8   3   2      427.28      426.54      4.73 o
   9   3   2      143.86      142.52      2.45 o
  10   3   2        0.44        0.99      0.61 o
  11   3   2        5.34        6.74      0.69 o
  12   3   2       53.16       54.35      1.98 o
  13   3   2       31.30       32.80      1.64 o
  14   3   2        2.57        4.98      1.02 o
  15   3   2        3.86        2.57      1.13 o
 -15   4   2        0.63        2.53      3.19 o
 -14   4   2       22.65       35.22      4.52 o
 -13   4   2      143.25      155.98      8.58 o
 -12   4   2       14.68       13.91      1.86 o
 -11   4   2       44.26       50.73      1.25 o
 -10   4   2        1.37       -0.57      0.57 o
  -9   4   2      112.47      119.24      2.23 o
  -8   4   2       19.51       10.89      0.76 o
  -7   4   2      109.35      101.70      1.90 o
  -6   4   2      285.14      289.06      3.67 o
  -5   4   2       66.34       68.58      1.11 o
  -4   4   2      581.09      597.41      5.52 o
  -3   4   2       35.50       57.19      1.10 o
  -2   4   2     1708.70     1667.27     15.63 o
  -1   4   2      233.66      232.54      3.84 o
   0   4   2     1179.67     1243.57     10.16 o
   1   4   2      234.43      238.62      2.80 o
   2   4   2      233.86      289.26      3.63 o
   3   4   2        9.54       14.59      0.57 o
   4   4   2      537.72      580.15      5.44 o
   5   4   2      282.28      292.27      3.12 o
   6   4   2      132.39      125.90      1.67 o
   7   4   2        0.27        1.60      0.49 o
   8   4   2        2.01        2.28      0.71 o
   9   4   2       62.73       60.91      1.87 o
  10   4   2       51.53       55.13      1.83 o
  11   4   2       90.35       85.06      2.24 o
  12   4   2      126.94      129.50      3.59 o
  13   4   2       24.76       23.23      1.69 o
  14   4   2       18.79       21.76      1.67 o
  15   4   2        1.02       -0.23      1.07 o
 -15   5   2        0.34        0.87      3.27 o
 -14   5   2       26.53       26.40      1.87 o
 -13   5   2        9.30        9.89      2.11 o
 -12   5   2       70.18       67.71      2.27 o
 -11   5   2        5.43        4.41      1.19 o
 -10   5   2       40.38       43.20      1.75 o
  -9   5   2       15.62        7.38      1.01 o
  -8   5   2        4.09        1.83      0.75 o
  -7   5   2      472.75      477.80      6.30 o
  -6   5   2       37.59       36.37      1.24 o
  -5   5   2      135.22      139.19      1.94 o
  -4   5   2      207.97      199.72      3.37 o
  -3   5   2      356.61      357.12      4.14 o
  -2   5   2     2029.85     2026.79     20.40 o
  -1   5   2      230.78      259.04      3.36 o
   0   5   2       14.51       25.49      0.88 o
   1   5   2     1517.16     1525.05     13.08 o
   2   5   2      454.88      423.53      4.91 o
   3   5   2      672.71      680.50      7.68 o
   4   5   2        0.03       -0.44      0.44 o
   5   5   2      253.44      257.93      3.03 o
   6   5   2      301.71      306.39      3.41 o
   7   5   2      381.12      362.14      5.20 o
   8   5   2        0.04        0.04      0.86 o
   9   5   2        0.15       -0.25      1.22 o
  10   5   2       98.92      101.61      2.85 o
  11   5   2       88.57       72.92      2.57 o
  12   5   2       17.28       21.11      1.82 o
  13   5   2       34.46       40.81      2.54 o
  14   5   2        8.86        8.97      1.63 o
 -14   6   2        1.18        0.41      1.13 o
 -13   6   2        0.40       -1.34      1.34 o
 -12   6   2        1.39       -0.47      1.26 o
 -11   6   2        5.64        6.56      1.13 o
 -10   6   2       62.86       61.32      2.38 o
  -9   6   2       91.66       85.41      2.69 o
  -8   6   2       45.46       48.76      2.62 o
  -7   6   2        7.07        6.76      1.06 o
  -6   6   2       44.94       39.34      1.26 o
  -5   6   2       15.62       14.13      0.96 o
  -4   6   2       73.46       67.12      1.67 o
  -3   6   2      646.07      616.89      9.95 o
  -2   6   2       24.45       17.72      0.94 o
  -1   6   2       29.16       26.18      1.02 o
   0   6   2       83.22       81.21      1.72 o
   1   6   2      419.80      415.54      4.73 o
   2   6   2       59.35       62.99      1.65 o
   3   6   2       14.66       18.99      1.13 o
   4   6   2       22.04       20.79      1.04 o
   5   6   2        4.33        5.33      0.82 o
   6   6   2       20.41       19.53      1.02 o
   7   6   2       51.42       47.94      1.31 o
   8   6   2        3.76        3.45      1.07 o
   9   6   2       80.47       76.97      2.69 o
  10   6   2        2.86        2.64      1.12 o
  11   6   2        0.69       -0.76      1.00 o
  12   6   2        4.51        4.24      1.41 o
  13   6   2        3.09        1.97      1.32 o
  14   6   2        6.77        5.50      1.25 o
 -13   7   2        3.35        3.10      1.34 o
 -12   7   2       20.53       23.69      1.96 o
 -11   7   2        2.92        3.51      1.36 o
 -10   7   2        0.16       -0.45      1.15 o
  -9   7   2       40.01       39.06      2.38 o
  -8   7   2       10.93       13.75      1.67 o
  -7   7   2        0.60       -0.37      0.83 o
  -6   7   2        3.69        1.98      0.82 o
  -5   7   2       32.52       28.75      2.04 o
  -4   7   2        2.01        0.20      0.91 o
  -3   7   2      843.89      811.34     10.22 o
  -2   7   2      448.40      405.94      6.00 o
  -1   7   2      214.72      218.76      3.96 o
   0   7   2      127.67      128.57      2.90 o
   1   7   2      361.12      327.62      5.16 o
   2   7   2      357.71      338.18      5.82 o
   3   7   2       93.45       90.53      2.61 o
   4   7   2        8.69       10.68      1.25 o
   5   7   2        0.49        1.00      0.91 o
   6   7   2        3.07        2.44      0.99 o
   7   7   2        0.01       -0.68      0.68 o
   8   7   2       51.11       51.88      2.70 o
   9   7   2       18.05       21.83      2.01 o
  10   7   2       12.43       10.56      1.69 o
  11   7   2       13.85       17.32      3.37 o
  12   7   2        0.18        1.17      1.48 o
  13   7   2        5.70        5.46      1.60 o
 -12   8   2        0.06        0.43      1.46 o
 -11   8   2       18.95       24.88      2.28 o
 -10   8   2        3.56        3.38      1.57 o
  -9   8   2        0.38       -0.19      1.29 o
  -8   8   2       37.03       45.86      3.59 o
  -7   8   2       64.03       63.57      2.33 o
  -6   8   2        3.52        4.49      1.33 o
  -5   8   2        6.54        3.26      1.26 o
  -4   8   2       25.37       23.35      1.87 o
  -3   8   2      132.49      128.51      3.87 o
  -2   8   2       11.08       10.95      1.60 o
  -1   8   2       17.75       14.93      1.46 o
   0   8   2        1.11       -0.89      1.05 o
   1   8   2        4.75        3.51      1.21 o
   2   8   2      345.63      350.19      6.26 o
   3   8   2       33.63       30.01      2.06 o
   4   8   2        3.89        2.19      2.05 o
   5   8   2       22.41       24.66      1.91 o
   6   8   2        5.89        8.81      1.56 o
   7   8   2       67.40       70.08      2.99 o
   8   8   2       17.18       17.43      2.60 o
   9   8   2       15.58       13.64      2.46 o
  10   8   2       18.76       20.44      4.41 o
  11   8   2       23.97       31.99      5.80 o
  12   8   2        1.95        1.76      1.67 o
 -10   9   2       18.94       20.54      3.52 o
  -9   9   2       44.88       51.59      4.04 o
  -8   9   2       59.86       71.71      9.94 o
  -7   9   2       12.59       15.97      1.77 o
  -6   9   2       25.38       24.07      2.21 o
  -5   9   2       53.28       49.77      2.61 o
  -4   9   2       62.25       68.58      3.03 o
  -3   9   2        4.34        4.07      1.42 o
  -2   9   2       21.28       24.00      2.46 o
  -1   9   2        0.34       -0.44      1.26 o
   0   9   2        8.31        5.12      1.48 o
   1   9   2       80.42       94.92      4.20 o
   2   9   2       11.30       11.98      3.70 o
   3   9   2        0.85        1.89      1.54 o
   4   9   2        9.79        6.46      1.51 o
   5   9   2        1.12        0.62      1.61 o
   6   9   2       54.21       58.06      3.01 o
   7   9   2       10.87        8.61      1.70 o
   8   9   2       62.08       74.82      4.66 o
   9   9   2       10.71        9.37      2.52 o
  10   9   2       20.73       27.86      3.32 o
  -9  10   2        0.89        4.34      2.52 o
  -8  10   2       30.20       35.13      5.49 o
  -7  10   2       11.37       10.29      1.85 o
  -6  10   2       17.52       15.42      2.18 o
  -5  10   2        0.61        0.56      1.80 o
  -4  10   2        0.47        1.49      1.74 o
  -3  10   2       16.02       20.30      2.58 o
  -2  10   2        0.01       -0.61      1.62 o
  -1  10   2       10.36       13.52      4.91 o
   0  10   2       10.11        7.90      2.59 o
   1  10   2        0.35       -0.66      2.06 o
   2  10   2        9.70       12.16      2.25 o
   3  10   2        6.47        8.32      2.10 o
   4  10   2        1.57        3.82      1.98 o
   5  10   2        8.66        5.71      2.09 o
   6  10   2        0.28       -0.13      1.66 o
   7  10   2       49.53       58.04      3.26 o
   8  10   2        7.63        8.59      2.80 o
  -6  11   2        7.81       10.54      2.68 o
  -5  11   2        0.51        4.80      2.54 o
  -4  11   2        6.35       10.79      2.48 o
  -3  11   2        1.80        0.36      2.33 o
  -2  11   2        3.80        0.91      2.33 o
  -1  11   2        2.18        6.44      2.95 o
   0  11   2        0.08       -1.24      2.31 o
   1  11   2        4.98        2.79      2.75 o
   2  11   2        1.47        0.67      2.50 o
   3  11   2        2.68        4.53      2.63 o
   4  11   2        0.40       -0.20      2.00 o
   5  11   2        0.03       -1.24      2.03 o
   6  11   2        8.08        6.54      2.73 o
 -16   1   3       11.42        7.45      1.84 o
 -15   1   3        2.14        1.15      1.15 o
 -14   1   3       30.66       32.85      1.33 o
 -13   1   3        1.35       -0.01      0.60 o
 -12   1   3       16.73       13.20      0.83 o
 -11   1   3        1.37        0.38      0.52 o
 -10   1   3      250.03      242.63      3.75 o
  -9   1   3      433.44      405.75      6.71 o
  -8   1   3        1.42       -0.43      0.67 o
  -7   1   3     1364.09     1444.11     18.77 o
  -6   1   3        0.08        2.72      0.26 o
  -5   1   3        1.15        2.53      0.33 o
  -4   1   3       95.36       85.21      1.12 o
  -3   1   3       42.98       40.91      0.62 o
  -2   1   3      694.33      795.79      7.04 o
  -1   1   3    14477.93    13740.53    100.94 o
   0   1   3      620.00      616.65      4.49 o
   1   1   3        7.99       18.61      0.39 o
   2   1   3        0.04        0.32      0.14 o
   3   1   3     1920.99     2057.55     17.67 o
   4   1   3        7.34       13.76      0.43 o
   5   1   3        0.80        1.34      0.25 o
   6   1   3      222.70      190.30      1.99 o
   7   1   3       77.46       77.14      1.30 o
   8   1   3       14.29       15.27      0.67 o
   9   1   3      244.89      210.14      3.74 o
  10   1   3      369.47      346.82      5.59 o
  11   1   3        7.97       12.08      1.36 o
  12   1   3       46.00       44.55      2.30 o
  13   1   3        9.66        9.77      1.15 o
  14   1   3        5.46        7.71      1.18 o
  15   1   3        6.35        9.86      1.74 o
  16   1   3       37.15       48.70      2.21 o
 -16   2   3        0.58        0.04      1.73 o
 -15   2   3       26.93       31.63      4.18 o
 -14   2   3       19.77       17.95      2.24 o
 -13   2   3      114.29      124.34      4.95 o
 -12   2   3       41.88       38.62      2.46 o
 -11   2   3       25.77       25.28      2.01 o
 -10   2   3      314.58      314.25      7.50 o
  -9   2   3       53.35       50.30      2.50 o
  -8   2   3      226.78      217.04      3.28 o
  -7   2   3        3.19        3.04      0.39 o
  -6   2   3       37.08       20.53      0.62 o
  -5   2   3     2061.75     2077.06     18.96 o
  -4   2   3      216.97      222.22      2.66 o
  -3   2   3      614.13      561.88      4.94 o
  -2   2   3       49.38       36.91      0.69 o
  -1   2   3      682.02      728.22      6.52 o
   0   2   3     1791.58     1655.70     12.00 o
   1   2   3      167.20      175.84      1.67 o
   2   2   3      587.64      613.41      5.42 o
   3   2   3     1150.67     1123.44      9.49 o
   4   2   3       24.76       29.11      0.73 o
   5   2   3      211.74      194.23      2.19 o
   6   2   3       90.10       86.00      1.27 o
   7   2   3       45.45       53.12      1.16 o
   8   2   3      223.95      225.44      3.02 o
   9   2   3       32.31       33.78      1.12 o
  10   2   3      380.61      367.55      4.68 o
  11   2   3       14.19       11.66      1.09 o
  12   2   3       73.23       82.29      2.45 o
  13   2   3       25.16       22.74      1.49 o
  14   2   3        4.05        6.37      1.17 o
  15   2   3       13.67       12.15      2.08 o
  16   2   3        0.34       -1.03      1.53 o
 -15   3   3        1.24        3.76      1.98 o
 -14   3   3       28.82       28.13      2.72 o
 -13   3   3       21.23       19.83      3.38 o
 -12   3   3       72.57       77.58      3.78 o
 -11   3   3       57.76       60.83      3.21 o
 -10   3   3        2.32        3.08      0.57 o
  -9   3   3      453.78      455.51      5.49 o
  -8   3   3        0.91       -0.29      0.40 o
  -7   3   3       14.11       11.88      0.70 o
  -6   3   3       88.97       79.58      1.55 o
  -5   3   3        0.01        0.22      0.28 o
  -4   3   3     1870.93     1939.09     16.01 o
  -3   3   3      185.16      223.08      2.38 o
  -2   3   3      185.49      209.97      2.77 o
  -1   3   3      154.34      138.94      1.71 o
   0   3   3       62.00       80.69      1.17 o
   1   3   3     1198.53     1206.70     10.27 o
   2   3   3      133.89      152.85      1.85 o
   3   3   3      141.07      181.52      2.11 o
   4   3   3     1654.79     1705.11     14.26 o
   5   3   3       68.95       57.67      1.02 o
   6   3   3      362.07      340.35      3.55 o
   7   3   3       51.40       51.81      1.52 o
   8   3   3      293.58      271.27      3.65 o
   9   3   3      164.38      165.68      2.82 o
  10   3   3       10.01       11.83      1.01 o
  11   3   3       63.62       64.04      1.82 o
  12   3   3       50.18       50.23      2.05 o
  13   3   3       97.67       98.98      2.87 o
  14   3   3       31.05       25.06      1.80 o
  15   3   3       21.96       28.55      2.03 o
 -15   4   3       15.91       13.88      3.73 o
 -14   4   3        0.43       -2.36      2.36 o
 -13   4   3       27.13       24.61      4.10 o
 -12   4   3       10.80        6.14      0.88 o
 -11   4   3       22.97       19.86      0.91 o
 -10   4   3      154.37      154.69      2.62 o
  -9   4   3      315.64      289.70      4.07 o
  -8   4   3       48.36       42.74      1.33 o
  -7   4   3      193.36      188.93      2.84 o
  -6   4   3      185.15      190.52      2.75 o
  -5   4   3       62.77       69.64      1.22 o
  -4   4   3       17.67       11.99      0.60 o
  -3   4   3      292.35      337.82      3.48 o
  -2   4   3      882.11      940.92      9.27 o
  -1   4   3        0.62        0.78      0.40 o
   0   4   3      184.03      232.55      2.52 o
   1   4   3        3.14        0.72      0.46 o
   2   4   3       85.20       84.09      1.56 o
   3   4   3      252.34      264.59      3.08 o
   4   4   3       75.85       85.02      1.41 o
   5   4   3       68.93       75.44      1.33 o
   6   4   3      195.39      205.96      2.44 o
   7   4   3      166.28      184.17      3.13 o
   8   4   3       22.69       18.18      1.16 o
   9   4   3      111.89       98.78      3.29 o
  10   4   3      210.68      206.03      3.79 o
  11   4   3        0.01       -0.78      1.29 o
  12   4   3        7.56        3.92      1.03 o
  13   4   3        7.27        6.65      1.40 o
  14   4   3       12.30       14.20      1.63 o
  15   4   3       11.87        9.66      1.47 o
 -14   5   3        3.71        4.42      1.30 o
 -13   5   3        1.42        1.03      1.38 o
 -12   5   3        2.39        0.47      0.83 o
 -11   5   3        9.22        7.70      1.05 o
 -10   5   3       12.30        9.08      1.07 o
  -9   5   3       78.64       78.64      2.37 o
  -8   5   3        0.28       -0.45      0.67 o
  -7   5   3       98.93       99.24      2.26 o
  -6   5   3      161.86      151.18      2.31 o
  -5   5   3        0.41       -0.40      0.40 o
  -4   5   3      346.35      336.45      3.82 o
  -3   5   3       32.84       35.66      1.01 o
  -2   5   3       13.13       12.03      1.10 o
  -1   5   3      159.38      139.22      2.26 o
   0   5   3        0.03       -0.39      0.39 o
   1   5   3      177.41      187.22      2.44 o
   2   5   3       80.49       91.45      1.69 o
   3   5   3        0.03       -0.39      0.55 o
   4   5   3       32.54       32.76      1.20 o
   5   5   3       78.64       81.12      1.55 o
   6   5   3       36.04       31.38      1.11 o
   7   5   3        1.13        0.19      0.63 o
   8   5   3      106.69      110.95      2.99 o
   9   5   3       15.38       16.66      1.38 o
  10   5   3        2.68        2.82      1.06 o
  11   5   3       17.68       15.90      1.66 o
  12   5   3        5.61        7.36      1.28 o
  13   5   3        0.81       -1.23      1.61 o
  14   5   3        0.41       -1.24      1.24 o
 -14   6   3       29.67       29.70      1.85 o
 -13   6   3       27.04       28.24      1.63 o
 -12   6   3       16.97       18.74      2.16 o
 -11   6   3        0.61       -0.28      0.93 o
 -10   6   3       74.70       72.44      2.71 o
  -9   6   3        4.80        2.47      1.03 o
  -8   6   3        1.37        0.46      1.04 o
  -7   6   3      195.36      193.94      3.87 o
  -6   6   3      119.72      114.01      2.15 o
  -5   6   3      621.14      596.87      7.04 o
  -4   6   3       77.41       79.20      1.80 o
  -3   6   3     1002.07     1028.77     10.51 o
  -2   6   3        6.23        5.83      0.85 o
  -1   6   3       62.72       60.34      1.51 o
   0   6   3      498.67      484.08      6.64 o
   1   6   3        0.16       -0.25      0.52 o
   2   6   3      174.68      179.04      2.90 o
   3   6   3      528.89      498.98      6.37 o
   4   6   3      224.42      219.49      3.24 o
   5   6   3      500.46      508.51      6.84 o
   6   6   3      133.28      137.60      2.57 o
   7   6   3       23.22       18.70      0.96 o
   8   6   3        5.76        7.61      1.24 o
   9   6   3        6.09        4.83      1.17 o
  10   6   3       74.64       83.77      2.88 o
  11   6   3        3.75        5.32      1.28 o
  12   6   3       30.22       37.33      2.10 o
  13   6   3        0.00       -0.02      2.32 o
 -13   7   3        0.50       -0.97      1.22 o
 -12   7   3        1.67        0.53      1.56 o
 -11   7   3       17.51       19.92      1.86 o
 -10   7   3        7.00        6.84      1.49 o
  -9   7   3       94.67       98.18      3.57 o
  -8   7   3       17.80       15.95      1.78 o
  -7   7   3      135.58      128.79      4.08 o
  -6   7   3      146.21      151.53      2.95 o
  -5   7   3       25.50       22.88      1.51 o
  -4   7   3       54.96       56.34      2.14 o
  -3   7   3       66.59       57.04      2.02 o
  -2   7   3      190.93      180.36      3.92 o
  -1   7   3      443.45      435.98      6.34 o
   0   7   3       86.05       80.27      2.88 o
   1   7   3      412.68      394.01      5.91 o
   2   7   3       18.17       13.13      1.36 o
   3   7   3       38.84       36.97      1.83 o
   4   7   3      149.89      144.64      3.42 o
   5   7   3       21.49       20.43      1.72 o
   6   7   3      213.24      212.86      4.29 o
   7   7   3        0.01       -0.12      0.96 o
   8   7   3       18.41       24.59      2.13 o
   9   7   3       40.61       47.51      2.69 o
  10   7   3       27.31       34.13      2.40 o
  11   7   3       19.79       17.31      2.11 o
  12   7   3        2.41       -0.47      1.48 o
  13   7   3        2.69        3.60      1.59 o
 -12   8   3        8.97       11.36      1.84 o
 -11   8   3        0.02        0.15      1.42 o
 -10   8   3       10.84       11.70      1.83 o
  -9   8   3        1.96        4.17      1.54 o
  -8   8   3        7.43        8.18      1.77 o
  -7   8   3       46.67       49.65      2.73 o
  -6   8   3      101.00       95.97      3.20 o
  -5   8   3       15.44       15.77      1.66 o
  -4   8   3       31.69       36.97      2.18 o
  -3   8   3       52.00       55.52      2.97 o
  -2   8   3      138.04      136.07      4.34 o
  -1   8   3       73.66       81.83      2.76 o
   0   8   3      146.70      143.17      4.18 o
   1   8   3       55.04       52.37      2.63 o
   2   8   3      296.08      284.21      6.17 o
   3   8   3        0.22       -0.91      1.15 o
   4   8   3        0.82        2.06      1.18 o
   5   8   3       92.62       87.56      3.19 o
   6   8   3        1.42       -0.87      1.18 o
   7   8   3       83.10       90.08      3.47 o
   8   8   3        4.93        4.18      1.06 o
   9   8   3        3.90        3.54      2.02 o
  10   8   3       71.01       76.61      4.61 o
  11   8   3       47.12       47.20      3.76 o
 -10   9   3        1.89        2.14      2.17 o
  -9   9   3        0.44        3.48      2.28 o
  -8   9   3        0.06        4.02      7.58 o
  -7   9   3        0.06        0.01      2.45 o
  -6   9   3        1.51        3.54      1.46 o
  -5   9   3        7.06        8.64      1.63 o
  -4   9   3       11.56        9.86      1.84 o
  -3   9   3        1.22        0.17      1.27 o
  -2   9   3        0.33       -0.69      1.42 o
  -1   9   3        0.05        0.44      1.42 o
   0   9   3        1.82        2.22      1.54 o
   1   9   3        3.65        0.09      1.57 o
   2   9   3        0.04        0.76      1.54 o
   3   9   3        4.82        6.05      1.81 o
   4   9   3        1.91        0.96      1.29 o
   5   9   3        0.01       -0.97      1.23 o
   6   9   3        0.65        0.27      1.39 o
   7   9   3        1.49       -0.36      1.54 o
   8   9   3        1.28       -1.07      1.07 o
   9   9   3        0.02        1.08      2.12 o
  10   9   3        1.55        2.03      2.27 o
  -8  10   3       32.42       45.07      4.17 o
  -7  10   3       16.08       15.14      2.47 o
  -6  10   3        0.25       -1.17      1.80 o
  -5  10   3       53.60       59.74      3.56 o
  -4  10   3       11.75       11.37      2.28 o
  -3  10   3        0.92       -0.96      1.67 o
  -2  10   3       18.00       22.47      2.65 o
  -1  10   3       17.19       19.77      3.08 o
   0  10   3       11.95        7.97      2.59 o
   1  10   3        0.17       -1.91      1.91 o
   2  10   3        0.57       -0.59      1.63 o
   3  10   3        2.27       -0.49      1.66 o
   4  10   3        0.06       -1.63      1.63 o
   5  10   3        6.57        9.28      2.24 o
   6  10   3       11.60       16.83      4.81 o
   7  10   3        4.37        5.15      2.33 o
   8  10   3       14.52       13.30      1.70 o
  -6  11   3        3.38        4.87      2.69 o
  -5  11   3        6.31        0.17      2.47 o
  -4  11   3       10.69       11.52      2.51 o
  -3  11   3       15.88       21.89      2.91 o
  -2  11   3        6.21       12.54      3.20 o
  -1  11   3       44.58       50.07      6.40 o
   0  11   3        0.03        2.16      2.72 o
   1  11   3       55.48       62.66      5.49 o
   2  11   3        1.63        1.08      2.54 o
   3  11   3       21.37       24.72      3.75 o
   4  11   3        3.90        5.44      2.24 o
   5  11   3       20.69       26.54      3.07 o
 -16   0   4        0.52       -1.22      1.22 o
 -15   0   4       21.94       23.77      2.42 o
 -14   0   4       81.76       85.13      3.13 o
 -13   0   4        0.49       -0.22      0.92 o
 -12   0   4        2.89        2.61      0.92 o
 -11   0   4        1.21        0.18      0.82 o
 -10   0   4        1.79        1.15      0.81 o
  -9   0   4     1339.93     1284.77     23.52 o
  -8   0   4      318.74      297.36      6.23 o
  -7   0   4     1388.32     1429.90     25.88 o
  -6   0   4      307.20      305.18      5.16 o
  -5   0   4      913.32      909.83     10.78 o
  -4   0   4     2548.53     2603.10     27.28 o
  -3   0   4     1650.05     1600.15     18.56 o
  -2   0   4     1123.98     1341.43     20.30 o
  -1   0   4    45133.33    40780.94    389.37 o
   0   0   4    23521.46    22734.75    236.29 o
   1   0   4      582.07      487.16      5.65 o
   2   0   4       61.29       66.69      1.53 o
   3   0   4     2608.99     2473.80     31.79 o
   4   0   4        6.63       11.19      0.63 o
   5   0   4      157.60      128.14      2.75 o
   6   0   4      993.04      987.89     11.96 o
   7   0   4        1.28        6.26      0.56 o
   8   0   4     1895.22     1839.00     21.55 o
   9   0   4       23.90       16.34      1.61 o
  10   0   4      227.78      204.62      5.58 o
  11   0   4        2.58        1.72      1.31 o
  12   0   4       13.10       12.41      1.67 o
  13   0   4       19.93       14.48      2.76 o
  14   0   4       11.64       16.18      3.75 o
  15   0   4        1.66        0.92      2.59 o
  16   0   4       31.76       31.43      4.87 o
 -16   1   4        8.41        3.16      1.68 o
 -15   1   4        6.17        3.17      0.99 o
 -14   1   4        0.10        0.55      0.71 o
 -13   1   4       24.14       28.74      1.67 o
 -12   1   4      103.37       95.38      2.14 o
 -11   1   4      220.52      205.25      3.47 o
 -10   1   4      128.73      129.82      2.46 o
  -9   1   4       70.17       63.86      1.56 o
  -8   1   4      482.84      462.54      5.87 o
  -7   1   4      211.64      210.00      3.00 o
  -6   1   4      611.04      594.21      6.14 o
  -5   1   4     1694.07     1699.73     15.54 o
  -4   1   4      501.33      487.98      4.29 o
  -3   1   4     1518.67     1463.16     12.69 o
  -2   1   4     3004.76     3139.54     26.72 o
  -1   1   4    12314.91    12133.44     88.63 o
   0   1   4     4454.45     4666.74     32.88 o
   1   1   4     1671.20     1762.80     13.28 o
   2   1   4     2702.25     2688.91     20.81 o
   3   1   4       42.51       49.94      0.93 o
   4   1   4     1568.21     1601.40     14.00 o
   5   1   4       72.45       81.87      1.19 o
   6   1   4      133.01      123.93      1.56 o
   7   1   4      212.59      215.79      2.33 o
   8   1   4       17.27       12.84      0.91 o
   9   1   4       25.67       25.60      0.99 o
  10   1   4       77.00       79.11      3.38 o
  11   1   4        1.24        0.90      0.83 o
  12   1   4       64.85       66.84      2.48 o
  13   1   4        0.15        0.06      0.90 o
  14   1   4        6.47        9.37      1.28 o
  15   1   4        0.05        0.69      1.11 o
  16   1   4        4.09        7.01      2.40 o
 -16   2   4        8.62        7.05      1.99 o
 -15   2   4        1.95        1.99      1.64 o
 -14   2   4        5.45        8.39      2.09 o
 -13   2   4        0.27       -1.29      1.29 o
 -12   2   4       33.58       35.71      2.42 o
 -11   2   4        0.09        0.29      1.17 o
 -10   2   4      191.65      178.55      5.67 o
  -9   2   4        1.27        2.27      1.12 o
  -8   2   4       49.97       47.19      1.02 o
  -7   2   4       37.69       44.87      1.00 o
  -6   2   4      830.39      789.08      8.17 o
  -5   2   4      180.34      181.38      2.21 o
  -4   2   4      904.88      977.35      8.71 o
  -3   2   4      511.92      537.73      4.82 o
  -2   2   4      503.03      536.38      5.10 o
  -1   2   4      132.19      130.22      1.58 o
   0   2   4       16.60       16.77      0.61 o
   1   2   4     1114.91     1181.11     10.72 o
   2   2   4        3.02        3.28      0.31 o
   3   2   4      942.19      947.19      9.17 o
   4   2   4       55.26       67.05      1.13 o
   5   2   4     1009.28     1127.82     10.15 o
   6   2   4       13.86       15.79      0.57 o
   7   2   4       47.04       43.21      0.95 o
   8   2   4        2.94        2.78      0.65 o
   9   2   4       27.44       25.99      1.07 o
  10   2   4       80.87       75.03      1.76 o
  11   2   4        0.38        0.26      0.93 o
  12   2   4        4.56        8.74      1.21 o
  13   2   4        2.49        0.09      0.99 o
  14   2   4        0.62        1.81      1.18 o
  15   2   4       30.72       32.81      2.15 o
 -15   3   4        1.53        1.69      1.83 o
 -14   3   4        4.79        1.60      1.70 o
 -13   3   4       17.41       21.76      4.00 o
 -12   3   4        1.31        1.20      1.55 o
 -11   3   4        8.05       11.67      1.45 o
 -10   3   4      102.33       91.65      1.66 o
  -9   3   4      265.30      251.50      3.47 o
  -8   3   4       47.58       42.10      1.14 o
  -7   3   4       42.65       35.17      1.01 o
  -6   3   4        0.33        0.24      0.42 o
  -5   3   4      301.33      307.34      3.42 o
  -4   3   4        2.98        2.93      0.41 o
  -3   3   4      144.16      125.42      1.62 o
  -2   3   4     1466.95     1533.62     12.86 o
  -1   3   4       15.08       18.78      0.68 o
   0   3   4      316.25      313.45      3.21 o
   1   3   4       17.03       25.01      1.13 o
   2   3   4      138.02      178.02      2.23 o
   3   3   4     1355.47     1505.14     13.43 o
   4   3   4      419.18      475.15      4.58 o
   5   3   4      102.63       91.47      1.42 o
   6   3   4        9.70        6.96      0.53 o
   7   3   4      154.73      145.63      2.58 o
   8   3   4      130.01      134.89      2.44 o
   9   3   4      106.71       98.62      2.42 o
  10   3   4       54.51       58.23      1.93 o
  11   3   4       29.67       27.89      1.36 o
  12   3   4       46.11       52.56      1.68 o
  13   3   4        0.64        0.28      1.66 o
  14   3   4        0.35       -0.80      1.16 o
  15   3   4        1.55        1.59      1.58 o
 -15   4   4        3.36        1.49      3.07 o
 -14   4   4       54.15       55.72      5.55 o
 -13   4   4       51.58       53.24      5.18 o
 -12   4   4      106.95      112.99      2.63 o
 -11   4   4       42.92       46.55      1.35 o
 -10   4   4       50.89       46.39      1.46 o
  -9   4   4       93.17       89.62      1.95 o
  -8   4   4       19.94       21.97      1.03 o
  -7   4   4     1034.94      976.53     10.42 o
  -6   4   4      281.39      276.86      3.66 o
  -5   4   4      492.02      519.57      4.94 o
  -4   4   4       13.89        9.60      0.58 o
  -3   4   4      114.42      124.12      1.76 o
  -2   4   4      787.82      738.03      7.53 o
  -1   4   4      224.06      221.87      2.72 o
   0   4   4        8.00       13.72      0.59 o
   1   4   4      196.19      223.96      2.77 o
   2   4   4       11.71        6.25      0.52 o
   3   4   4      336.32      308.79      3.53 o
   4   4   4        3.74        5.75      0.52 o
   5   4   4      168.31      165.24      2.21 o
   6   4   4        8.05        6.40      0.56 o
   7   4   4      652.97      614.89      6.48 o
   8   4   4     1088.91     1044.30     13.22 o
   9   4   4       24.20       19.21      1.78 o
  10   4   4        0.21       -0.08      0.90 o
  11   4   4       78.01       71.83      2.45 o
  12   4   4       41.28       40.20      1.88 o
  13   4   4       29.51       35.23      1.56 o
  14   4   4       12.06       10.91      1.71 o
  15   4   4        2.13        3.47      1.47 o
 -14   5   4        0.01        0.06      1.53 o
 -13   5   4       33.38       33.20      2.41 o
 -12   5   4        2.38        0.91      0.85 o
 -11   5   4       57.62       58.89      2.59 o
 -10   5   4       89.66       86.00      2.47 o
  -9   5   4      126.58      122.09      3.01 o
  -8   5   4       28.53       26.60      2.06 o
  -7   5   4       74.61       72.38      2.15 o
  -6   5   4      258.20      258.59      3.24 o
  -5   5   4      480.47      473.44      4.95 o
  -4   5   4        4.84        4.21      0.57 o
  -3   5   4     1076.80     1067.54     10.04 o
  -2   5   4      113.64      128.57      2.81 o
  -1   5   4      653.39      639.74      6.88 o
   0   5   4       12.60        9.23      0.66 o
   1   5   4      350.94      385.41      4.92 o
   2   5   4      650.46      610.53      6.91 o
   3   5   4      118.05      113.03      2.20 o
   4   5   4      634.95      637.99      6.53 o
   5   5   4      245.77      242.41      3.33 o
   6   5   4      596.66      580.03      6.82 o
   7   5   4        1.37       -0.54      0.54 o
   8   5   4       22.35       21.00      2.10 o
   9   5   4      107.10      118.11      3.22 o
  10   5   4       31.63       30.23      1.76 o
  11   5   4       14.70       14.15      1.48 o
  12   5   4      146.86      151.78      3.88 o
  13   5   4        2.07        4.84      1.27 o
  14   5   4       20.25       24.53      2.18 o
 -14   6   4        4.47        2.58      1.75 o
 -13   6   4       13.12       14.42      1.38 o
 -12   6   4        4.35        2.44      1.07 o
 -11   6   4        0.54       -0.97      0.97 o
 -10   6   4       26.92       29.07      2.27 o
  -9   6   4        4.95        1.12      1.00 o
  -8   6   4      164.48      156.58      3.77 o
  -7   6   4      217.87      205.12      4.20 o
  -6   6   4      183.51      179.92      2.89 o
  -5   6   4       68.91       78.70      1.92 o
  -4   6   4       18.68       16.40      0.97 o
  -3   6   4        7.23        5.42      0.80 o
  -2   6   4      139.27      139.70      2.34 o
  -1   6   4        0.00        0.01      0.55 o
   0   6   4      328.73      312.29      4.89 o
   1   6   4      133.86      136.41      2.46 o
   2   6   4      142.17      130.03      2.41 o
   3   6   4        1.58        1.14      0.66 o
   4   6   4       15.19       11.87      0.93 o
   5   6   4       38.00       35.14      1.41 o
   6   6   4        1.74        1.94      0.76 o
   7   6   4        1.31       -0.01      0.61 o
   8   6   4       52.28       45.54      2.15 o
   9   6   4       28.85       35.21      1.99 o
  10   6   4        6.17        6.11      1.33 o
  11   6   4        3.08        4.27      1.45 o
  12   6   4        5.53        4.05      2.44 o
  13   6   4       19.72       18.58      1.94 o
 -13   7   4       24.97       30.75      2.08 o
 -12   7   4        5.58        2.52      1.37 o
 -11   7   4       25.06       23.54      1.97 o
 -10   7   4        3.97        2.12      1.90 o
  -9   7   4       21.14       25.47      2.06 o
  -8   7   4        1.46        3.03      2.47 o
  -7   7   4        3.90        1.70      1.68 o
  -6   7   4        4.25        3.93      0.86 o
  -5   7   4      197.78      199.12      4.77 o
  -4   7   4        0.16        0.62      0.93 o
  -3   7   4        0.02       -0.77      0.94 o
  -2   7   4       17.63       15.33      1.45 o
  -1   7   4        5.93        3.94      1.68 o
   0   7   4       12.99       11.45      1.18 o
   1   7   4      209.77      227.19      4.15 o
   2   7   4      105.24       94.89      3.34 o
   3   7   4      250.66      230.64      4.60 o
   4   7   4      164.80      152.76      4.04 o
   5   7   4       54.92       53.73      2.44 o
   6   7   4       56.10       46.84      2.59 o
   7   7   4       23.93       21.39      1.58 o
   8   7   4        3.95        4.06      0.83 o
   9   7   4        5.09        3.65      1.53 o
  10   7   4        5.13        6.63      1.66 o
  11   7   4       47.80       45.25      2.82 o
  12   7   4       47.72       55.53      3.21 o
 -12   8   4        6.15        5.28      1.70 o
 -11   8   4        1.67        0.49      1.52 o
 -10   8   4        5.94        8.61      1.75 o
  -9   8   4       17.10       24.54      2.85 o
  -8   8   4        1.03        0.32      1.37 o
  -7   8   4       16.34       16.88      1.27 o
  -6   8   4        2.46        1.63      1.15 o
  -5   8   4      193.81      194.76      4.81 o
  -4   8   4        7.09        6.54      1.81 o
  -3   8   4       43.95       42.55      2.37 o
  -2   8   4        9.65        8.55      1.48 o
  -1   8   4      116.39      113.07      3.29 o
   0   8   4       39.52       29.69      2.16 o
   1   8   4       68.95       61.99      3.43 o
   2   8   4        3.49        4.13      1.43 o
   3   8   4       12.25       14.93      1.77 o
   4   8   4        3.61        1.61      1.21 o
   5   8   4        9.39        4.99      1.37 o
   6   8   4       97.36      106.98      3.97 o
   7   8   4        3.13        1.98      1.32 o
   8   8   4       29.20       29.73      2.02 o
   9   8   4        8.88        3.09      2.02 o
  10   8   4       25.09       38.01      7.83 o
  11   8   4        7.79        3.67      3.19 o
 -10   9   4        2.39        1.42      2.13 o
  -9   9   4        3.18        0.86      2.22 o
  -8   9   4       32.70       38.73      3.55 o
  -7   9   4       10.27        9.97      1.51 o
  -6   9   4       11.32       10.59      1.80 o
  -5   9   4       11.36        9.27      1.62 o
  -4   9   4       37.76       43.16      3.60 o
  -3   9   4       53.04       51.65      2.74 o
  -2   9   4        7.00        2.46      1.63 o
  -1   9   4       99.58      103.18      5.88 o
   0   9   4        6.99        8.03      1.85 o
   1   9   4        0.07       -0.76      1.56 o
   2   9   4       45.61       39.93      3.00 o
   3   9   4       34.26       36.91      2.90 o
   4   9   4       13.37       14.09      2.20 o
   5   9   4        9.21       10.83      1.79 o
   6   9   4        0.15       -1.23      1.28 o
   7   9   4       22.88       28.68      2.35 o
   8   9   4        0.15       -0.32      1.20 o
   9   9   4        6.61        4.11      2.47 o
  10   9   4       23.45       26.40      3.44 o
  -8  10   4        0.13       -0.03      2.19 o
  -7  10   4       21.64       29.61      3.03 o
  -6  10   4       16.83       17.60      3.43 o
  -5  10   4        0.31       -0.13      1.66 o
  -4  10   4        0.36        1.09      1.78 o
  -3  10   4       24.60       28.96      2.95 o
  -2  10   4        0.55       -0.19      1.72 o
  -1  10   4       12.18       13.93      2.92 o
   0  10   4       25.29       30.42      3.65 o
   1  10   4        5.36        5.14      2.44 o
   2  10   4        1.58        1.73      1.82 o
   3  10   4       28.70       31.93      2.98 o
   4  10   4        0.14       -1.29      1.66 o
   5  10   4        2.47        1.76      1.91 o
   6  10   4       28.84       33.85      3.54 o
   7  10   4        4.52        5.80      3.17 o
   8  10   4        3.09        3.19      1.59 o
  -5  11   4        0.29       -0.70      3.81 o
  -4  11   4        0.29        4.14      2.20 o
  -3  11   4        7.00        5.12      2.27 o
  -2  11   4        2.82        3.60      2.77 o
  -1  11   4        3.03        6.16      2.84 o
   0  11   4       19.22       20.86      3.57 o
   1  11   4       20.34       17.03      7.81 o
   2  11   4        8.73       17.49      3.46 o
   3  11   4       11.06       12.45      3.23 o
   4  11   4        0.00       -1.90      1.90 o
   5  11   4        0.89        1.13      2.28 o
 -16   1   5        7.14        6.36      3.00 o
 -15   1   5       10.63       10.70      1.26 o
 -14   1   5        3.91        3.31      0.83 o
 -13   1   5       36.50       39.27      1.50 o
 -12   1   5        8.93        8.43      0.88 o
 -11   1   5       67.57       63.92      1.81 o
 -10   1   5      595.00      568.65      8.08 o
  -9   1   5      188.66      190.88      3.36 o
  -8   1   5      268.96      257.06      3.72 o
  -7   1   5      536.12      507.35      5.42 o
  -6   1   5       74.05       80.81      1.28 o
  -5   1   5     1504.35     1530.34     13.39 o
  -4   1   5      997.61     1080.73      9.12 o
  -3   1   5      380.15      474.95      4.55 o
  -2   1   5       94.10      115.31      1.54 o
  -1   1   5     4226.81     4576.17     35.06 o
   0   1   5      514.50      503.39      4.21 o
   1   1   5      158.27      207.56      2.41 o
   2   1   5     2942.43     2969.99     22.08 o
   3   1   5      261.43      254.67      3.11 o
   4   1   5      172.77      194.25      2.22 o
   5   1   5      128.30      155.50      2.00 o
   6   1   5      423.36      461.25      4.42 o
   7   1   5     1022.59      986.27      8.63 o
   8   1   5     2223.38     2200.95     18.26 o
   9   1   5       52.75       49.97      1.75 o
  10   1   5       12.18       11.77      0.79 o
  11   1   5       42.99       43.05      2.60 o
  12   1   5       10.79        8.77      1.23 o
  13   1   5       36.70       45.33      2.06 o
  14   1   5       25.43       30.54      1.88 o
  15   1   5        1.16        2.06      1.26 o
 -16   2   5       17.41       10.97      2.18 o
 -15   2   5        0.26       -0.79      1.51 o
 -14   2   5       53.31       50.88      5.08 o
 -13   2   5        4.46        6.48      1.36 o
 -12   2   5       63.97       64.79      1.82 o
 -11   2   5      209.89      206.30      4.09 o
 -10   2   5        0.30        1.11      0.68 o
  -9   2   5     1350.77     1312.27     17.30 o
  -8   2   5      239.32      224.82      2.89 o
  -7   2   5      406.37      379.88      4.39 o
  -6   2   5      951.24      929.37      8.97 o
  -5   2   5      224.85      228.15      2.36 o
  -4   2   5       56.22       46.60      0.92 o
  -3   2   5     4322.29     4354.53     35.13 o
  -2   2   5       26.50       17.62      0.61 o
  -1   2   5       42.60       32.56      0.87 o
   0   2   5       34.34       19.31      0.59 o
   1   2   5      259.45      237.29      2.57 o
   2   2   5       82.55       72.10      1.14 o
   3   2   5      272.09      316.56      3.28 o
   4   2   5      574.44      587.06      5.76 o
   5   2   5       55.13       52.88      1.06 o
   6   2   5     1239.73     1223.31     11.09 o
   7   2   5     1213.85     1177.29     10.21 o
   8   2   5      409.59      401.35      4.98 o
   9   2   5      135.81      136.06      2.58 o
  10   2   5      446.63      458.95      7.31 o
  11   2   5       94.19       97.93      2.03 o
  12   2   5      145.43      159.36      3.83 o
  13   2   5        0.55        0.91      1.08 o
  14   2   5       38.41       47.60      3.53 o
  15   2   5        1.42        0.84      1.42 o
 -15   3   5       18.42       22.17      3.94 o
 -14   3   5       19.48       16.65      3.69 o
 -13   3   5       74.61       80.56      4.10 o
 -12   3   5      227.10      216.39      3.94 o
 -11   3   5      104.62       93.84      2.30 o
 -10   3   5       33.36       34.35      1.11 o
  -9   3   5       63.10       60.19      1.51 o
  -8   3   5      623.09      615.49      7.32 o
  -7   3   5      120.03      115.34      1.99 o
  -6   3   5       65.63       80.69      1.47 o
  -5   3   5      554.41      547.26      5.31 o
  -4   3   5       48.61       68.63      1.17 o
  -3   3   5      371.56      349.27      3.53 o
  -2   3   5      448.27      487.49      4.66 o
  -1   3   5       11.33        6.17      0.51 o
   0   3   5        3.94        2.95      0.32 o
   1   3   5     2417.80     2514.38     21.87 o
   2   3   5        5.02        9.02      0.60 o
   3   3   5      235.08      235.44      2.84 o
   4   3   5       39.13       44.17      0.98 o
   5   3   5     1030.91     1017.51      8.62 o
   6   3   5      170.88      148.36      2.02 o
   7   3   5      116.62      121.85      1.87 o
   8   3   5      170.98      160.31      2.79 o
   9   3   5       54.13       57.86      2.22 o
  10   3   5      424.22      403.43      6.93 o
  11   3   5      119.36      124.83      3.29 o
  12   3   5       36.56       43.39      2.03 o
  13   3   5       14.05       11.78      2.19 o
  14   3   5        2.11        3.15      1.54 o
  15   3   5       21.04       20.88      1.99 o
 -15   4   5        2.93       -0.41      2.90 o
 -14   4   5       12.42       11.27      3.60 o
 -13   4   5       38.56       34.57      1.69 o
 -12   4   5        0.04        0.18      1.54 o
 -11   4   5       30.21       25.53      1.38 o
 -10   4   5        1.50        0.61      0.71 o
  -9   4   5       26.12       27.99      1.25 o
  -8   4   5       48.73       44.40      1.44 o
  -7   4   5       23.81       26.09      1.10 o
  -6   4   5       21.99       23.28      1.00 o
  -5   4   5      272.67      279.20      3.07 o
  -4   4   5        0.35        0.46      0.38 o
  -3   4   5        1.69        1.66      0.42 o
  -2   4   5     1581.71     1630.26     16.60 o
  -1   4   5        0.67        2.05      0.75 o
   0   4   5       41.08       33.30      1.10 o
   1   4   5      122.90      152.57      2.20 o
   2   4   5      516.41      540.01      5.56 o
   3   4   5       10.17       11.66      0.67 o
   4   4   5        5.36        6.15      0.60 o
   5   4   5      273.84      264.93      3.12 o
   6   4   5        1.48        1.66      0.51 o
   7   4   5      152.22      134.92      2.22 o
   8   4   5        2.38        1.14      1.00 o
   9   4   5       15.19       14.96      1.41 o
  10   4   5        2.71        5.63      1.15 o
  11   4   5       85.71       88.21      2.86 o
  12   4   5        0.07       -0.80      1.10 o
  13   4   5       14.10       13.94      1.33 o
  14   4   5       21.92       20.98      2.07 o
 -14   5   5        2.70        3.20      1.09 o
 -13   5   5       41.09       49.25      2.90 o
 -12   5   5        1.13        0.23      0.85 o
 -11   5   5        2.47        1.60      0.94 o
 -10   5   5        6.07        6.86      1.34 o
  -9   5   5        1.99        1.58      0.87 o
  -8   5   5       91.61       83.18      2.51 o
  -7   5   5      651.09      672.51      9.25 o
  -6   5   5       24.97       22.92      0.92 o
  -5   5   5      264.00      252.60      3.03 o
  -4   5   5      159.80      145.99      2.23 o
  -3   5   5       10.11        7.24      0.67 o
  -2   5   5      553.10      549.74      6.13 o
  -1   5   5        5.31        6.91      0.70 o
   0   5   5       23.47       23.61      1.10 o
   1   5   5       94.77       83.10      1.59 o
   2   5   5       41.73       40.87      1.29 o
   3   5   5       24.64       24.36      1.05 o
   4   5   5      683.52      711.35      7.68 o
   5   5   5      259.65      264.86      3.62 o
   6   5   5       21.54       23.44      1.14 o
   7   5   5        0.97        1.08      0.66 o
   8   5   5        2.94        3.02      0.75 o
   9   5   5        0.84        0.75      1.01 o
  10   5   5       76.49       84.60      2.90 o
  11   5   5       68.60       81.09      2.90 o
  12   5   5        4.45        2.26      1.53 o
  13   5   5        9.26       12.00      1.59 o
  14   5   5       18.34       18.93      1.52 o
 -13   6   5       25.08       25.35      1.62 o
 -12   6   5        2.37        0.20      1.07 o
 -11   6   5       36.89       38.35      2.41 o
 -10   6   5        4.56        4.19      1.18 o
  -9   6   5       17.95       23.43      1.61 o
  -8   6   5       27.25       22.56      2.67 o
  -7   6   5       19.84       16.77      2.21 o
  -6   6   5      116.26      121.47      2.31 o
  -5   6   5      270.29      254.72      3.79 o
  -4   6   5      298.13      277.88      4.09 o
  -3   6   5      534.63      566.40      6.50 o
  -2   6   5      340.64      354.75      4.89 o
  -1   6   5      718.11      701.81     11.46 o
   0   6   5       25.44       23.33      1.31 o
   1   6   5        1.41        2.08      0.81 o
   2   6   5      459.99      483.49      6.22 o
   3   6   5       14.58       17.37      1.24 o
   4   6   5      486.37      457.38      6.47 o
   5   6   5        9.44        9.61      1.19 o
   6   6   5      242.78      241.63      5.17 o
   7   6   5        0.33       -0.08      0.88 o
   8   6   5       20.76       19.62      1.17 o
   9   6   5       23.64       24.10      2.04 o
  10   6   5        3.58        3.74      1.43 o
  11   6   5       15.30       16.82      2.15 o
  12   6   5       98.20      107.82      4.00 o
  13   6   5       19.20       28.94      2.72 o
 -13   7   5        0.12        0.28      1.30 o
 -12   7   5       44.86       44.94      2.52 o
 -11   7   5        0.38       -1.31      1.31 o
 -10   7   5        9.12        6.19      1.51 o
  -9   7   5       53.50       62.99      3.48 o
  -8   7   5        2.13        1.68      1.32 o
  -7   7   5       50.17       50.82      3.65 o
  -6   7   5       57.72       59.11      2.30 o
  -5   7   5      126.91      130.43      3.24 o
  -4   7   5       36.42       32.87      1.76 o
  -3   7   5      333.24      345.45      7.32 o
  -2   7   5       92.62       89.64      2.77 o
  -1   7   5        5.48        5.30      1.17 o
   0   7   5      254.48      224.73      5.28 o
   1   7   5      347.03      341.15      6.04 o
   2   7   5      689.37      660.14      9.79 o
   3   7   5       36.78       36.40      2.12 o
   4   7   5       10.79        9.68      1.46 o
   5   7   5        1.92        1.12      1.43 o
   6   7   5        2.60        2.90      1.17 o
   7   7   5       80.76       80.75      3.19 o
   8   7   5       16.34       12.24      1.42 o
   9   7   5       11.67        8.54      3.09 o
  10   7   5        5.60        8.34      3.73 o
  11   7   5        8.28        5.70      2.18 o
  12   7   5       30.53       32.11      3.19 o
 -11   8   5        6.73        6.56      1.79 o
 -10   8   5       14.56       15.81      2.05 o
  -9   8   5        0.39       -0.12      1.40 o
  -8   8   5       13.02       13.38      2.40 o
  -7   8   5        2.30        0.53      1.05 o
  -6   8   5        0.01       -0.76      1.14 o
  -5   8   5       20.93       19.79      1.84 o
  -4   8   5        6.85        5.49      1.91 o
  -3   8   5      124.40      115.90      3.74 o
  -2   8   5       47.12       42.46      2.40 o
  -1   8   5        1.46        1.28      1.48 o
   0   8   5       31.66       32.37      2.27 o
   1   8   5      325.82      321.85      6.90 o
   2   8   5        5.58        3.42      1.73 o
   3   8   5        0.21       -0.09      1.17 o
   4   8   5       13.85       17.48      2.94 o
   5   8   5        1.41        0.94      1.25 o
   6   8   5        5.20        5.05      1.47 o
   7   8   5       31.50       38.21      3.62 o
   8   8   5       61.44       68.63      2.97 o
   9   8   5        1.43       -0.24      3.46 o
  10   8   5        0.50        0.95      2.16 o
  11   8   5       21.72       22.81      3.21 o
 -10   9   5        1.46        1.20      2.06 o
  -9   9   5        3.39        5.09      2.28 o
  -8   9   5        4.57        4.52      2.35 o
  -7   9   5        1.25        0.09      1.22 o
  -6   9   5        0.26       -0.96      1.38 o
  -5   9   5       22.96       16.12      1.89 o
  -4   9   5        6.94        5.57      1.66 o
  -3   9   5        3.81        4.70      1.85 o
  -2   9   5       12.63       16.77      2.31 o
  -1   9   5        2.57        0.66      1.58 o
   0   9   5        0.19       -0.49      1.47 o
   1   9   5       27.11       25.46      2.82 o
   2   9   5        0.19       -0.01      1.68 o
   3   9   5       12.21       13.69      2.27 o
   4   9   5        6.76        4.94      1.83 o
   5   9   5       25.84       23.73      2.19 o
   6   9   5        6.76        3.17      1.57 o
   7   9   5        1.24        0.62      1.44 o
   8   9   5        1.54       -0.47      1.76 o
   9   9   5        5.49        4.63      2.48 o
  -8  10   5        6.90        9.57      2.84 o
  -7  10   5       16.89       20.83      3.40 o
  -6  10   5       11.18       12.37      2.23 o
  -5  10   5        0.08       -0.18      2.29 o
  -4  10   5       23.75       25.24      2.78 o
  -3  10   5       11.89       13.16      2.46 o
  -2  10   5       17.49       18.52      2.62 o
  -1  10   5       11.71        9.54      2.84 o
   0  10   5        0.06        1.69      2.21 o
   1  10   5       33.47       39.82      4.21 o
   2  10   5        5.48        4.57      2.55 o
   3  10   5        0.40        3.29      2.30 o
   4  10   5        2.69        5.21      2.10 o
   5  10   5       18.63       22.38      2.76 o
   6  10   5        4.41        3.04      2.35 o
   7  10   5        0.21        2.15      2.06 o
  -5  11   5        1.75       -1.67      2.11 o
  -4  11   5        1.15        1.60      2.91 o
  -3  11   5        1.75       -1.93      1.93 o
  -2  11   5        7.57       11.38      3.14 o
  -1  11   5        0.07       -1.74      4.47 o
   0  11   5       16.47       22.17      6.42 o
   1  11   5       10.34       16.59      4.81 o
   2  11   5       19.49       30.03      4.05 o
   3  11   5        3.36        4.27      2.79 o
   4  11   5        5.63        4.74      2.26 o
 -16   0   6        9.73        7.25      1.58 o
 -15   0   6        2.44        1.86      1.41 o
 -14   0   6       12.19       15.96      1.67 o
 -13   0   6       49.34       54.57      3.54 o
 -12   0   6       14.12       11.28      1.44 o
 -11   0   6       52.50       53.60      2.50 o
 -10   0   6      128.25      144.46      4.15 o
  -9   0   6      413.80      411.57      8.82 o
  -8   0   6     2416.83     2341.96     42.27 o
  -7   0   6      660.70      613.39     10.05 o
  -6   0   6       63.40       71.88      1.51 o
  -5   0   6     1986.13     2076.13     22.09 o
  -4   0   6       53.62       62.93      1.54 o
  -3   0   6     2692.14     2757.30     35.48 o
  -2   0   6     5457.88     5730.24     65.13 o
  -1   0   6      313.12      392.07      5.37 o
   0   0   6     2180.98     2229.07     25.99 o
   1   0   6     1306.93     1388.48     16.63 o
   2   0   6      230.95      203.41      3.28 o
   3   0   6       18.62       46.23      2.23 o
   4   0   6     4837.06     5148.38     58.81 o
   5   0   6      191.33      144.67      5.37 o
   6   0   6      126.45      113.67      2.39 o
   7   0   6     1652.30     1666.88     18.32 o
   8   0   6      458.25      431.30      6.78 o
   9   0   6     1251.39     1222.70     16.67 o
  10   0   6      422.19      413.97      9.86 o
  11   0   6       61.12       46.41      4.81 o
  12   0   6       56.53       63.41      3.48 o
  13   0   6       35.82       42.01      4.50 o
  14   0   6        1.91        1.45      1.72 o
  15   0   6       21.65       24.26      3.29 o
 -16   1   6        2.68        1.84      1.26 o
 -15   1   6        1.56        1.63      1.07 o
 -14   1   6       19.83       20.19      1.52 o
 -13   1   6        0.26       -0.87      0.87 o
 -12   1   6       31.24       31.43      1.72 o
 -11   1   6       14.69       18.23      1.14 o
 -10   1   6        1.56        2.35      0.76 o
  -9   1   6      895.36      892.43     12.20 o
  -8   1   6       62.74       62.60      1.67 o
  -7   1   6      183.55      159.64      2.44 o
  -6   1   6     2209.43     2264.28     20.75 o
  -5   1   6      232.62      251.16      2.60 o
  -4   1   6     2406.45     2365.15     19.41 o
  -3   1   6      115.04      124.13      1.60 o
  -2   1   6      594.31      609.49      5.54 o
  -1   1   6     1754.09     1761.51     13.97 o
   0   1   6      798.27      799.15      7.45 o
   1   1   6      592.52      589.42      5.75 o
   2   1   6      682.89      715.82      5.90 o
   3   1   6     1338.63     1419.53     11.54 o
   4   1   6      101.59      109.66      1.71 o
   5   1   6      299.36      285.92      3.26 o
   6   1   6     1176.92     1213.89     10.54 o
   7   1   6      335.15      336.59      3.57 o
   8   1   6       84.01       82.43      1.62 o
   9   1   6      295.50      285.99      3.74 o
  10   1   6       53.22       48.11      1.52 o
  11   1   6       49.55       51.87      2.18 o
  12   1   6       17.30       14.07      1.44 o
  13   1   6        0.13       -0.99      0.99 o
  14   1   6       34.07       38.82      2.17 o
  15   1   6        0.41        0.45      1.50 o
 -15   2   6        1.58       -1.16      1.95 o
 -14   2   6       18.83       20.39      1.26 o
 -13   2   6        3.98        2.84      0.84 o
 -12   2   6       33.05       30.42      1.42 o
 -11   2   6      122.07      118.50      2.72 o
 -10   2   6        0.01        0.06      0.76 o
  -9   2   6      514.85      495.24      5.92 o
  -8   2   6      432.37      421.10      5.24 o
  -7   2   6        0.06        0.52      0.60 o
  -6   2   6        0.38        0.52      0.43 o
  -5   2   6      339.28      335.00      3.34 o
  -4   2   6        7.70        5.50      0.43 o
  -3   2   6      140.38      139.42      1.80 o
  -2   2   6        1.23        2.54      0.39 o
  -1   2   6     1756.09     1856.29     15.51 o
   0   2   6      393.37      419.72      4.34 o
   1   2   6       65.92       70.93      1.64 o
   2   2   6      340.38      348.52      3.79 o
   3   2   6     1164.21     1257.16     10.86 o
   4   2   6       22.68       17.89      0.79 o
   5   2   6       94.13       86.22      1.47 o
   6   2   6       21.52       25.25      0.87 o
   7   2   6        1.04        1.33      0.48 o
   8   2   6       58.06       61.94      1.53 o
   9   2   6      106.72       92.71      2.24 o
  10   2   6        5.98        8.05      1.04 o
  11   2   6       52.23       48.78      1.59 o
  12   2   6       28.28       24.60      3.72 o
  13   2   6        1.28        4.83      1.44 o
  14   2   6       19.06       26.45      2.84 o
  15   2   6       11.41       18.24      2.58 o
 -15   3   6        0.44       -1.76      1.76 o
 -14   3   6        2.20        3.93      1.96 o
 -13   3   6       49.92       46.99      1.77 o
 -12   3   6        3.23        4.10      0.92 o
 -11   3   6        8.55        7.55      0.98 o
 -10   3   6      133.00      139.94      2.39 o
  -9   3   6      124.55      120.19      2.61 o
  -8   3   6      200.01      189.22      3.02 o
  -7   3   6      407.55      391.62      4.80 o
  -6   3   6      325.26      316.37      4.07 o
  -5   3   6       30.96       34.44      1.15 o
  -4   3   6       90.38       82.80      1.36 o
  -3   3   6      532.54      569.28      5.38 o
  -2   3   6       39.44       41.32      0.94 o
  -1   3   6      371.77      364.27      4.21 o
   0   3   6      238.35      249.80      3.18 o
   1   3   6       51.27       62.17      1.37 o
   2   3   6      218.83      248.35      3.21 o
   3   3   6        5.00        3.46      0.52 o
   4   3   6      116.61      120.76      1.83 o
   5   3   6      795.53      835.91      7.69 o
   6   3   6       95.25       91.48      1.61 o
   7   3   6      345.71      334.94      4.17 o
   8   3   6     1195.24     1181.46     13.16 o
   9   3   6      124.95      129.43      3.37 o
  10   3   6        4.04        3.81      1.27 o
  11   3   6      148.11      158.86      4.66 o
  12   3   6       57.42       56.15      2.28 o
  13   3   6        2.24        6.76      1.72 o
  14   3   6       13.30       12.02      1.88 o
  15   3   6        2.01        4.01      1.80 o
 -15   4   6       21.76       31.90      4.60 o
 -14   4   6        3.52        4.10      1.08 o
 -13   4   6       42.17       43.25      3.27 o
 -12   4   6        7.42        6.32      1.15 o
 -11   4   6      167.61      169.02      3.48 o
 -10   4   6      202.24      218.62      5.11 o
  -9   4   6        0.08       -0.17      0.68 o
  -8   4   6      105.54       98.15      2.37 o
  -7   4   6        0.04       -0.37      0.58 o
  -6   4   6      486.51      457.06      5.02 o
  -5   4   6     1625.31     1575.65     14.15 o
  -4   4   6        6.69        7.67      0.57 o
  -3   4   6      310.49      279.86      3.35 o
  -2   4   6      173.27      185.88      2.83 o
  -1   4   6        1.53        2.91      0.49 o
   0   4   6     1728.80     1767.00     18.21 o
   1   4   6      901.55      913.54      8.78 o
   2   4   6       15.91       16.80      0.81 o
   3   4   6      179.87      176.74      5.02 o
   4   4   6      278.50      288.43      3.77 o
   5   4   6      436.24      434.32      4.40 o
   6   4   6      318.67      319.66      4.07 o
   7   4   6      160.21      150.24      2.65 o
   8   4   6      121.79      105.05      2.60 o
   9   4   6        0.02       -0.68      0.91 o
  10   4   6      209.48      223.34      4.81 o
  11   4   6        2.23        4.52      1.23 o
  12   4   6      122.69      122.40      3.51 o
  13   4   6       14.80       10.72      1.89 o
  14   4   6        0.12        0.13      1.50 o
 -14   5   6       41.98       41.90      2.11 o
 -13   5   6        2.12        2.25      1.17 o
 -12   5   6       22.23       19.59      1.39 o
 -11   5   6      128.07      127.04      3.23 o
 -10   5   6       73.95       66.96      2.35 o
  -9   5   6        0.92        0.53      0.88 o
  -8   5   6      155.66      143.39      3.43 o
  -7   5   6        0.10        1.15      0.87 o
  -6   5   6       33.99       35.60      1.20 o
  -5   5   6       25.54       28.13      1.14 o
  -4   5   6      318.41      310.84      3.98 o
  -3   5   6        8.28        9.63      0.78 o
  -2   5   6      250.44      256.12      3.51 o
  -1   5   6      120.10      106.21      2.51 o
   0   5   6      307.01      311.75      5.05 o
   1   5   6      531.92      510.05      6.30 o
   2   5   6      436.36      457.87      5.44 o
   3   5   6      359.02      373.72      5.42 o
   4   5   6      376.65      364.02      4.97 o
   5   5   6        0.77        1.16      0.69 o
   6   5   6      344.78      330.44      4.97 o
   7   5   6        9.49        6.66      0.87 o
   8   5   6        3.11        2.18      0.73 o
   9   5   6       37.67       40.22      2.13 o
  10   5   6       16.71       17.16      2.34 o
  11   5   6       37.23       36.40      3.25 o
  12   5   6        0.04        0.00      1.30 o
  13   5   6       52.30       56.63      2.61 o
 -13   6   6       12.02       12.36      1.38 o
 -12   6   6       57.38       60.52      2.46 o
 -11   6   6       27.64       28.29      2.98 o
 -10   6   6       27.82       23.81      1.73 o
  -9   6   6        8.74        7.32      1.26 o
  -8   6   6       39.53       43.24      2.08 o
  -7   6   6       58.67       48.76      2.21 o
  -6   6   6       26.35       26.25      1.60 o
  -5   6   6       95.46       95.02      2.49 o
  -4   6   6        1.13        1.51      0.81 o
  -3   6   6      778.68      767.78      9.70 o
  -2   6   6      198.27      193.58      3.61 o
  -1   6   6       29.52       32.18      1.56 o
   0   6   6      554.53      523.86      7.23 o
   1   6   6      296.29      275.61      4.58 o
   2   6   6       39.64       39.52      1.86 o
   3   6   6       62.30       73.77      2.74 o
   4   6   6        4.72        6.23      1.04 o
   5   6   6       20.27       19.29      1.49 o
   6   6   6       12.77       11.74      1.27 o
   7   6   6       57.30       51.58      2.06 o
   8   6   6        1.50        0.73      0.76 o
   9   6   6        1.95        1.83      1.89 o
  10   6   6        4.11        8.58      1.70 o
  11   6   6       10.61       11.74      2.74 o
  12   6   6        1.45        2.17      1.65 o
  13   6   6        1.15       -1.51      1.51 o
 -12   7   6       26.42       29.77      2.71 o
 -11   7   6        7.68        6.18      1.56 o
 -10   7   6        9.50        8.39      1.63 o
  -9   7   6       19.18       22.98      2.11 o
  -8   7   6       21.06       19.94      2.01 o
  -7   7   6        1.00        0.74      0.84 o
  -6   7   6        0.66        0.35      0.92 o
  -5   7   6        0.01       -0.89      0.89 o
  -4   7   6      250.93      219.88      5.03 o
  -3   7   6      171.84      162.42      4.30 o
  -2   7   6       93.83      101.00      3.01 o
  -1   7   6        9.87       10.97      1.86 o
   0   7   6       93.62       90.66      4.18 o
   1   7   6       21.01       22.23      1.73 o
   2   7   6       31.18       24.26      1.73 o
   3   7   6        2.16        2.73      1.27 o
   4   7   6       57.71       71.07      2.88 o
   5   7   6       27.72       31.46      2.07 o
   6   7   6       28.35       28.52      2.72 o
   7   7   6        2.47        0.79      1.94 o
   8   7   6       11.86       11.40      1.54 o
   9   7   6       37.24       35.72      3.20 o
  10   7   6        0.71       -0.34      1.73 o
  11   7   6        6.76        8.92      2.38 o
  12   7   6       15.61       15.61      2.78 o
 -11   8   6        2.62        0.95      1.52 o
 -10   8   6        3.68        1.80      1.95 o
  -9   8   6        2.22        0.24      2.07 o
  -8   8   6       29.26       30.27      3.07 o
  -7   8   6        0.82       -1.68      1.68 o
  -6   8   6        8.57        9.15      1.60 o
  -5   8   6        0.01       -0.42      1.12 o
  -4   8   6       80.31       76.69      3.08 o
  -3   8   6        5.48        7.67      1.52 o
  -2   8   6       50.38       48.67      2.57 o
  -1   8   6       77.40       75.95      3.75 o
   0   8   6        0.46        0.27      1.26 o
   1   8   6       52.21       50.24      2.78 o
   2   8   6      238.13      236.71      9.48 o
   3   8   6       38.20       36.56      2.82 o
   4   8   6        0.09       -1.21      1.21 o
   5   8   6       79.59       87.64      5.17 o
   6   8   6       22.45       18.72      2.04 o
   7   8   6        6.16       12.04      1.85 o
   8   8   6       18.84       20.19      2.00 o
   9   8   6        7.56        8.01      2.47 o
  10   8   6       17.21       14.55      2.82 o
  11   8   6        4.94       10.34      4.39 o
 -10   9   6        8.79        6.72      2.49 o
  -9   9   6       52.49       61.48      4.42 o
  -8   9   6        6.70        8.26      2.44 o
  -7   9   6        2.84        4.39      1.43 o
  -6   9   6        1.65       -0.25      1.41 o
  -5   9   6        0.08        0.04      1.33 o
  -4   9   6        2.15        3.72      1.63 o
  -3   9   6        5.08        3.66      1.89 o
  -2   9   6       42.36       42.89      3.15 o
  -1   9   6        9.34        9.13      2.11 o
   0   9   6        5.56        8.06      2.19 o
   1   9   6      121.33      125.77      5.00 o
   2   9   6       12.17        8.13      2.09 o
   3   9   6        1.55        1.67      2.08 o
   4   9   6       59.49       55.74      3.49 o
   5   9   6       22.42       23.47      2.62 o
   6   9   6       19.49       20.15      2.84 o
   7   9   6        2.91        7.64      1.86 o
   8   9   6        0.22        0.45      1.48 o
   9   9   6       15.79       18.65      3.22 o
  -7  10   6        0.91       -1.40      1.40 o
  -6  10   6       20.21       16.64      2.77 o
  -5  10   6        0.10        2.54      2.04 o
  -4  10   6        5.76        5.50      2.26 o
  -3  10   6        1.13       -1.61      1.75 o
  -2  10   6        4.83        6.24      2.24 o
  -1  10   6        0.61       -1.74      2.08 o
   0  10   6       11.35       19.87      3.43 o
   1  10   6        1.81        1.67      2.47 o
   2  10   6        1.51        7.02      4.91 o
   3  10   6        0.00       -1.91      1.91 o
   4  10   6        2.31       -0.81      1.86 o
   5  10   6        9.25       15.10      2.66 o
   6  10   6        0.28        0.46      2.21 o
   7  10   6        8.37        7.05      2.37 o
  -4  11   6        0.87        1.61      2.23 o
  -3  11   6        0.06       -0.37      2.06 o
  -2  11   6       11.66       10.04      3.22 o
  -1  11   6        0.02       -1.31      2.52 o
   0  11   6        0.00       -0.18      2.70 o
   1  11   6       11.32       12.68      3.37 o
   2  11   6        4.96        7.63      3.15 o
   3  11   6        0.67        5.10      2.77 o
   4  11   6       16.42        9.80      5.22 o
 -15   1   7        2.96        3.67      0.99 o
 -14   1   7       19.27       20.76      1.94 o
 -13   1   7        5.63        4.65      1.14 o
 -12   1   7        4.99        5.60      1.17 o
 -11   1   7       63.49       58.78      2.35 o
 -10   1   7        2.33       -0.57      0.93 o
  -9   1   7      217.11      207.93      4.57 o
  -8   1   7      462.98      475.48      6.28 o
  -7   1   7      200.98      202.49      2.62 o
  -6   1   7      163.91      155.24      2.26 o
  -5   1   7       90.65      108.98      1.54 o
  -4   1   7      107.80      120.47      1.74 o
  -3   1   7       21.85       24.88      0.96 o
  -2   1   7     2245.49     2425.85     21.18 o
  -1   1   7     2560.73     2563.44     19.30 o
   0   1   7      148.17      143.79      2.19 o
   1   1   7       29.10       43.86      1.13 o
   2   1   7      132.70      182.67      2.44 o
   3   1   7      449.71      501.54      4.69 o
   4   1   7      452.37      444.07      4.28 o
   5   1   7       35.26       27.59      0.92 o
   6   1   7        2.42        1.87      0.46 o
   7   1   7       88.29       87.82      1.59 o
   8   1   7       47.06       49.31      1.60 o
   9   1   7     1170.93     1151.28     12.44 o
  10   1   7        4.97        5.67      0.85 o
  11   1   7       12.28       12.49      0.92 o
  12   1   7       25.55       25.09      2.92 o
  13   1   7        5.55        5.55      1.60 o
  14   1   7        9.10        8.78      1.93 o
  15   1   7       53.75       70.30      3.55 o
 -15   2   7        2.49        2.65      0.98 o
 -14   2   7       32.08       29.54      1.55 o
 -13   2   7        8.26        9.53      1.22 o
 -12   2   7       16.51       19.63      1.31 o
 -11   2   7        5.74        6.40      1.04 o
 -10   2   7      339.13      326.64      5.54 o
  -9   2   7        1.08       -0.20      0.59 o
  -8   2   7      255.39      248.25      3.59 o
  -7   2   7      133.82      125.27      1.99 o
  -6   2   7      158.31      171.25      2.05 o
  -5   2   7     1210.02     1208.23     14.65 o
  -4   2   7       10.42        8.05      0.53 o
  -3   2   7       35.23       34.40      0.90 o
  -2   2   7     1203.75     1301.79     11.21 o
  -1   2   7       11.87       15.56      0.86 o
   0   2   7        3.19        1.18      0.41 o
   1   2   7      106.38      137.42      2.00 o
   2   2   7       63.16       58.79      1.36 o
   3   2   7     1192.70     1169.29     10.29 o
   4   2   7       56.32       75.69      1.66 o
   5   2   7      646.99      645.41      9.20 o
   6   2   7       17.56       16.11      0.76 o
   7   2   7       48.69       46.97      1.29 o
   8   2   7      779.77      748.34      9.08 o
   9   2   7        4.33        6.22      0.70 o
  10   2   7      141.25      143.71      3.23 o
  11   2   7      171.47      180.57      4.08 o
  12   2   7       28.63       31.35      1.69 o
  13   2   7       40.98       51.77      2.86 o
  14   2   7        2.77        1.09      1.51 o
 -15   3   7        7.50        6.55      3.07 o
 -14   3   7        9.89       11.44      1.29 o
 -13   3   7       22.82       25.57      1.47 o
 -12   3   7       19.64       14.99      1.27 o
 -11   3   7      205.13      216.44      4.30 o
 -10   3   7        8.61        6.30      0.78 o
  -9   3   7        2.32        2.21      0.71 o
  -8   3   7       64.53       61.38      1.69 o
  -7   3   7       24.36       26.31      1.07 o
  -6   3   7      202.57      193.66      2.33 o
  -5   3   7      254.24      264.44      2.98 o
  -4   3   7      243.26      237.06      2.77 o
  -3   3   7       69.32       90.17      1.51 o
  -2   3   7       65.65       77.68      1.62 o
  -1   3   7      135.46      115.56      2.23 o
   0   3   7        8.08       11.92      0.73 o
   1   3   7      299.30      329.60      4.31 o
   2   3   7      343.51      330.39      5.14 o
   3   3   7      148.76      158.80      2.20 o
   4   3   7      152.60      147.09      2.39 o
   5   3   7       20.08       19.73      0.85 o
   6   3   7      208.63      198.94      2.64 o
   7   3   7      772.93      746.60      7.95 o
   8   3   7       40.51       41.67      1.49 o
   9   3   7       48.86       45.50      1.34 o
  10   3   7        0.39        0.04      1.07 o
  11   3   7       13.79       14.96      1.49 o
  12   3   7      203.89      218.63      4.80 o
  13   3   7        0.22       -0.68      0.90 o
  14   3   7       28.16       26.24      2.40 o
 -14   4   7       13.51       15.33      1.47 o
 -13   4   7       14.96       13.51      1.44 o
 -12   4   7       61.43       51.17      4.21 o
 -11   4   7       26.44       22.52      1.46 o
 -10   4   7      150.83      146.70      3.39 o
  -9   4   7        5.14        4.34      0.90 o
  -8   4   7       72.61       76.70      2.18 o
  -7   4   7       36.33       36.35      1.55 o
  -6   4   7        0.02       -0.13      0.48 o
  -5   4   7        1.75        0.63      0.51 o
  -4   4   7       17.62       20.77      0.83 o
  -3   4   7       71.08       69.72      1.48 o
  -2   4   7       39.31       43.95      1.21 o
  -1   4   7      159.99      184.42      2.60 o
   0   4   7        6.00        6.47      0.63 o
   1   4   7      212.38      213.83      3.07 o
   2   4   7       97.70       91.10      1.78 o
   3   4   7      156.36      156.40      2.75 o
   4   4   7       55.18       52.69      1.62 o
   5   4   7       23.93       18.75      1.01 o
   6   4   7      171.04      180.62      3.07 o
   7   4   7        3.67        3.29      0.80 o
   8   4   7       37.53       33.87      1.41 o
   9   4   7       53.24       55.77      1.92 o
  10   4   7        9.70        6.85      1.36 o
  11   4   7        0.10       -0.76      1.09 o
  12   4   7        2.63        1.85      1.31 o
  13   4   7        5.62        4.36      1.75 o
  14   4   7        2.08       -0.65      1.63 o
 -14   5   7        0.00        1.13      1.71 o
 -13   5   7        7.44        4.34      1.31 o
 -12   5   7        0.68       -0.49      0.97 o
 -11   5   7        0.14        1.28      1.03 o
 -10   5   7       22.99       22.63      1.62 o
  -9   5   7       37.34       38.26      2.97 o
  -8   5   7       25.44       25.23      1.61 o
  -7   5   7       48.98       55.19      2.45 o
  -6   5   7      383.04      375.72      6.24 o
  -5   5   7       72.81       65.78      1.99 o
  -4   5   7       89.12       96.60      2.00 o
  -3   5   7       17.52       14.57      0.91 o
  -2   5   7       36.93       30.25      1.18 o
  -1   5   7       92.65       83.24      2.61 o
   0   5   7        8.99       10.17      0.91 o
   1   5   7      206.64      226.36      4.40 o
   2   5   7        7.78        5.83      0.78 o
   3   5   7       26.34       25.77      1.26 o
   4   5   7       84.26       87.23      2.31 o
   5   5   7      406.56      404.35      5.93 o
   6   5   7       41.91       43.19      2.00 o
   7   5   7      289.29      297.93      5.48 o
   8   5   7       72.60       72.46      1.98 o
   9   5   7        5.44        5.04      0.78 o
  10   5   7        1.17        1.98      1.25 o
  11   5   7        5.14       10.46      1.79 o
  12   5   7       30.95       29.47      3.48 o
  13   5   7        2.18        2.22      1.68 o
 -13   6   7        1.47        1.36      1.10 o
 -12   6   7       30.87       37.17      2.02 o
 -11   6   7       13.67       15.04      1.60 o
 -10   6   7      108.04      110.15      3.37 o
  -9   6   7        2.18        2.18      1.12 o
  -8   6   7       33.79       39.41      2.08 o
  -7   6   7       58.23       64.34      3.77 o
  -6   6   7      116.43      120.01      2.44 o
  -5   6   7       44.11       44.28      1.87 o
  -4   6   7      439.68      437.22      6.93 o
  -3   6   7      129.09      120.79      2.82 o
  -2   6   7       10.91        7.60      1.16 o
  -1   6   7        8.67        9.12      1.34 o
   0   6   7      272.38      262.77      4.52 o
   1   6   7       12.30       12.09      1.19 o
   2   6   7       55.74       48.87      2.11 o
   3   6   7      555.40      530.92      8.21 o
   4   6   7       18.82       18.69      1.84 o
   5   6   7      368.35      387.70      7.38 o
   6   6   7       61.45       64.11      2.70 o
   7   6   7       10.46       10.21      1.58 o
   8   6   7       20.21       21.33      1.78 o
   9   6   7        6.23        6.87      1.08 o
  10   6   7        4.02        3.85      1.95 o
  11   6   7       58.08       64.07      4.64 o
  12   6   7        6.94        8.00      2.30 o
 -12   7   7        1.73       -0.39      1.42 o
 -11   7   7       24.84       25.10      2.20 o
 -10   7   7       35.12       42.08      2.61 o
  -9   7   7        0.17        1.90      1.43 o
  -8   7   7      256.59      259.03      6.55 o
  -7   7   7        6.19        3.99      0.84 o
  -6   7   7       71.33       74.86      3.41 o
  -5   7   7       10.77       14.16      1.56 o
  -4   7   7        5.13        7.82      1.43 o
  -3   7   7      102.27       97.20      3.37 o
  -2   7   7        1.16        2.39      1.31 o
  -1   7   7      465.65      439.02      7.33 o
   0   7   7       27.01       25.67      2.03 o
   1   7   7      205.35      196.00      4.99 o
   2   7   7       76.00       74.09      2.70 o
   3   7   7        9.95       12.09      1.70 o
   4   7   7      296.16      295.62      9.74 o
   5   7   7       63.36       63.67      2.80 o
   6   7   7        2.05        1.59      1.23 o
   7   7   7       14.37       15.96      1.88 o
   8   7   7        0.18       -0.07      1.24 o
   9   7   7       71.38       79.67      2.71 o
  10   7   7        0.52        1.34      2.18 o
  11   7   7        0.13       -1.83      2.38 o
 -11   8   7        4.22        1.10      1.99 o
 -10   8   7        0.96       -1.74      1.74 o
  -9   8   7       26.51       31.33      3.19 o
  -8   8   7        5.55        7.65      2.26 o
  -7   8   7       55.88       60.45      2.75 o
  -6   8   7        1.97        1.82      1.45 o
  -5   8   7        3.08        1.34      1.25 o
  -4   8   7       10.25       12.16      1.74 o
  -3   8   7        3.82        3.08      1.37 o
  -2   8   7      209.62      218.74      6.43 o
  -1   8   7        0.73       -0.41      1.47 o
   0   8   7        0.07        2.42      1.44 o
   1   8   7      131.27      137.30      5.18 o
   2   8   7       54.73       46.49      3.14 o
   3   8   7       35.57       41.51      2.99 o
   4   8   7       72.07       69.94      4.03 o
   5   8   7        4.04        2.81      1.43 o
   6   8   7        5.62        9.11      1.76 o
   7   8   7        0.62        2.56      1.51 o
   8   8   7       14.40       14.92      1.93 o
   9   8   7        6.40        5.88      2.34 o
  10   8   7       16.23       16.73      3.00 o
  -9   9   7        5.17        5.00      2.48 o
  -8   9   7        6.64        9.28      2.62 o
  -7   9   7       10.35        9.68      2.71 o
  -6   9   7        2.32       -0.85      1.39 o
  -5   9   7       19.69       16.85      1.98 o
  -4   9   7       23.95       22.96      2.61 o
  -3   9   7        2.20        0.05      1.68 o
  -2   9   7        2.72        4.61      1.85 o
  -1   9   7        0.96        4.19      1.87 o
   0   9   7        9.24        7.97      2.73 o
   1   9   7        6.63        5.57      2.41 o
   2   9   7        0.20        1.79      1.77 o
   3   9   7        2.13        2.94      1.89 o
   4   9   7        9.01       11.25      2.32 o
   5   9   7        1.16        3.73      1.98 o
   6   9   7       13.36       16.90      2.93 o
   7   9   7        4.81        5.21      2.13 o
   8   9   7        0.36        0.60      2.52 o
   9   9   7        1.12       -0.64      2.29 o
  -7  10   7        0.00        1.17      1.75 o
  -6  10   7        7.60        6.19      2.28 o
  -5  10   7        2.12        2.08      2.21 o
  -4  10   7        0.01       -0.36      1.83 o
  -3  10   7        0.41       -0.46      1.94 o
  -2  10   7       30.27       31.63      3.21 o
  -1  10   7        1.74        5.29      2.64 o
   0  10   7       13.59       10.17      2.97 o
   1  10   7        0.18        1.06      3.07 o
   2  10   7        7.40        8.04      2.87 o
   3  10   7       16.30       15.47      2.68 o
   4  10   7       16.80       21.72      3.42 o
   5  10   7       10.76       12.61      3.32 o
   6  10   7        1.18       -0.93      2.12 o
  -3  11   7       13.65       19.28      5.28 o
  -2  11   7        1.57       -1.35      2.46 o
  -1  11   7       11.15       16.56      3.64 o
   0  11   7       10.68        4.48      2.87 o
   1  11   7        7.29       10.04      3.25 o
   2  11   7       34.47       36.63      4.48 o
   3  11   7        5.66        2.53      3.85 o
 -15   0   8       12.91       12.59      2.61 o
 -14   0   8       14.94       20.01      2.98 o
 -13   0   8        7.67        7.04      1.64 o
 -12   0   8       74.05       83.54      3.60 o
 -11   0   8       20.32       17.92      1.86 o
 -10   0   8      386.77      391.32      9.13 o
  -9   0   8       12.63       12.34      1.63 o
  -8   0   8      258.21      257.79      6.58 o
  -7   0   8      326.97      334.25      5.38 o
  -6   0   8      638.19      640.50      9.37 o
  -5   0   8        6.21        8.12      0.76 o
  -4   0   8        8.47        7.17      0.75 o
  -3   0   8        5.16       12.32      0.99 o
  -2   0   8      123.72      148.80      2.87 o
  -1   0   8     1680.72     1828.00     21.84 o
   0   0   8        1.44        0.22      0.77 o
   1   0   8     3571.13     3406.71     51.21 o
   2   0   8        9.64        8.36      0.81 o
   3   0   8      799.01      763.52     10.05 o
   4   0   8        1.88        4.75      0.81 o
   5   0   8      147.52      129.57      2.78 o
   6   0   8      519.66      544.74      9.33 o
   7   0   8      380.37      364.17      6.17 o
   8   0   8       92.22      107.02      2.95 o
   9   0   8      136.79      133.87      3.90 o
  10   0   8       68.30       60.83      2.98 o
  11   0   8       42.53       43.38      1.58 o
  12   0   8        0.03       -2.03      2.03 o
  13   0   8        9.55       14.50      3.65 o
  14   0   8        0.63       -0.83      2.82 o
 -15   1   8        4.24        2.31      1.59 o
 -14   1   8        8.36        9.13      1.23 o
 -13   1   8        0.13       -0.50      0.90 o
 -12   1   8       71.92       69.07      2.76 o
 -11   1   8       27.95       29.34      2.03 o
 -10   1   8      251.20      248.74      4.82 o
  -9   1   8       41.54       35.78      1.71 o
  -8   1   8       51.31       52.85      1.47 o
  -7   1   8      270.51      251.36      2.88 o
  -6   1   8       34.66       41.23      1.00 o
  -5   1   8      775.57      793.88      7.19 o
  -4   1   8       49.98       41.99      1.07 o
  -3   1   8       18.95       14.71      0.76 o
  -2   1   8     2868.87     2957.48     24.38 o
  -1   1   8     3870.00     4046.09     31.40 o
   0   1   8       62.15       85.26      1.57 o
   1   1   8      108.56      118.72      2.03 o
   2   1   8      886.04      846.09      8.20 o
   3   1   8      125.93      131.34      1.87 o
   4   1   8      380.83      385.94      4.44 o
   5   1   8      152.47      152.81      2.32 o
   6   1   8        1.85        1.11      0.50 o
   7   1   8      296.65      291.38      3.61 o
   8   1   8       14.53       13.83      0.98 o
   9   1   8        1.76        3.08      0.74 o
  10   1   8        7.88        7.75      0.78 o
  11   1   8       12.29       12.22      1.30 o
  12   1   8       30.14       29.51      3.94 o
  13   1   8        4.64        5.39      2.09 o
  14   1   8        9.54       10.14      2.52 o
 -15   2   8        1.62        1.49      1.30 o
 -14   2   8        0.21        0.08      0.99 o
 -13   2   8       35.11       33.71      1.73 o
 -12   2   8        9.76        8.87      1.60 o
 -11   2   8       71.06       68.97      2.38 o
 -10   2   8        0.00        0.85      0.95 o
  -9   2   8      175.94      179.52      3.21 o
  -8   2   8        2.54        1.81      0.92 o
  -7   2   8      144.33      131.72      2.42 o
  -6   2   8        8.74        8.76      0.56 o
  -5   2   8       22.32       21.09      0.81 o
  -4   2   8      577.71      595.84      5.69 o
  -3   2   8      293.90      320.13      3.68 o
  -2   2   8      371.67      374.63      4.17 o
  -1   2   8      371.24      416.74      4.81 o
   0   2   8     1090.72     1137.04     10.56 o
   1   2   8      332.98      369.90      4.40 o
   2   2   8        9.85       14.30      0.95 o
   3   2   8       17.11       15.57      0.79 o
   4   2   8      262.69      289.24      3.82 o
   5   2   8       54.81       57.77      1.52 o
   6   2   8        6.00        5.44      0.64 o
   7   2   8        5.00        6.18      0.91 o
   8   2   8       29.00       33.59      1.50 o
   9   2   8       30.88       29.33      1.27 o
  10   2   8        0.12       -0.40      0.82 o
  11   2   8        2.96        5.02      1.21 o
  12   2   8        2.23        1.71      1.08 o
  13   2   8        0.42       -1.68      1.68 o
  14   2   8        8.48        8.08      3.77 o
 -14   3   8        0.01        0.36      1.09 o
 -13   3   8        1.08        3.04      1.64 o
 -12   3   8        5.33        5.80      1.15 o
 -11   3   8        0.50       -0.67      0.93 o
 -10   3   8       23.78       22.86      1.15 o
  -9   3   8        0.95        1.23      0.82 o
  -8   3   8       38.47       34.98      1.50 o
  -7   3   8       63.47       65.71      1.81 o
  -6   3   8       10.97       11.08      0.67 o
  -5   3   8       25.02       28.33      0.92 o
  -4   3   8       23.59       24.24      0.87 o
  -3   3   8       14.01       12.81      0.98 o
  -2   3   8       11.10       12.61      0.73 o
  -1   3   8        0.55        0.02      0.38 o
   0   3   8       43.27       44.75      1.40 o
   1   3   8       36.27       41.91      1.38 o
   2   3   8       56.91       72.22      1.67 o
   3   3   8      167.76      170.20      2.60 o
   4   3   8       12.01        9.46      0.76 o
   5   3   8       64.56       60.56      1.63 o
   6   3   8      161.99      141.10      2.69 o
   7   3   8       72.43       72.68      1.95 o
   8   3   8        1.01        0.37      0.74 o
   9   3   8        4.08        4.80      0.79 o
  10   3   8       14.44       13.19      2.17 o
  11   3   8       15.81       20.62      1.76 o
  12   3   8       36.18       44.07      2.52 o
  13   3   8        0.18       -0.58      1.44 o
  14   3   8        0.03       -4.29      5.45 o
 -14   4   8       57.42       58.97      3.89 o
 -13   4   8       14.82       13.09      1.56 o
 -12   4   8        1.26        1.96      1.59 o
 -11   4   8       11.73       14.22      1.32 o
 -10   4   8       17.80       15.57      2.22 o
  -9   4   8       85.66       87.24      2.68 o
  -8   4   8      276.99      270.76      5.18 o
  -7   4   8        6.20        5.12      1.02 o
  -6   4   8      216.96      215.71      3.62 o
  -5   4   8       76.03       74.59      1.69 o
  -4   4   8      240.07      234.56      2.97 o
  -3   4   8      103.68       98.78      1.97 o
  -2   4   8       85.66       76.01      1.60 o
  -1   4   8        0.41        1.41      0.51 o
   0   4   8      103.49      103.93      2.19 o
   1   4   8      245.73      244.15      3.45 o
   2   4   8       46.85       45.51      1.33 o
   3   4   8      464.54      472.84      5.90 o
   4   4   8       94.46       87.42      1.99 o
   5   4   8       99.32      101.67      2.33 o
   6   4   8       83.13       81.93      2.26 o
   7   4   8      468.97      454.74      6.49 o
   8   4   8      345.20      343.53      5.72 o
   9   4   8        8.36        7.57      0.94 o
  10   4   8        5.60        4.50      1.27 o
  11   4   8       28.21       31.27      2.08 o
  12   4   8        3.18        3.46      1.60 o
  13   4   8        1.24        1.32      1.49 o
 -13   5   8       14.78       11.98      1.89 o
 -12   5   8       20.87       18.42      1.50 o
 -11   5   8        9.81        7.16      1.29 o
 -10   5   8      111.52      114.07      3.97 o
  -9   5   8        4.87        6.17      1.66 o
  -8   5   8       66.14       70.42      3.91 o
  -7   5   8       47.37       46.09      1.67 o
  -6   5   8        3.42        3.11      0.71 o
  -5   5   8       88.25       89.31      2.92 o
  -4   5   8      406.29      419.14      5.67 o
  -3   5   8      761.86      762.18      8.89 o
  -2   5   8       32.43       30.06      1.33 o
  -1   5   8       29.12       26.91      1.38 o
   0   5   8        1.10        1.61      0.80 o
   1   5   8      124.04      117.40      2.72 o
   2   5   8       69.85       69.61      2.39 o
   3   5   8      220.54      208.45      4.26 o
   4   5   8       16.29       17.71      1.61 o
   5   5   8      320.35      320.19      6.33 o
   6   5   8        0.95       -0.37      1.05 o
   7   5   8      235.00      224.06      5.64 o
   8   5   8        1.38        0.31      1.12 o
   9   5   8       17.62       12.03      1.41 o
  10   5   8       70.39       73.56      4.22 o
  11   5   8       37.03       37.44      3.25 o
  12   5   8       58.68       68.62      5.12 o
  13   5   8        9.01       10.49      2.37 o
 -13   6   8        3.56        4.76      1.33 o
 -12   6   8       16.27       17.18      1.81 o
 -11   6   8       49.62       42.56      2.27 o
 -10   6   8        0.37        0.71      1.22 o
  -9   6   8        7.59        3.44      1.27 o
  -8   6   8      122.60      121.21      4.07 o
  -7   6   8      205.87      210.14      5.22 o
  -6   6   8       59.31       61.11      3.83 o
  -5   6   8       13.36       14.86      1.36 o
  -4   6   8       60.49       62.02      2.47 o
  -3   6   8       12.87       12.65      1.52 o
  -2   6   8       66.47       58.50      2.48 o
  -1   6   8       97.27       94.47      2.83 o
   0   6   8        0.39        0.01      0.95 o
   1   6   8      375.18      356.87      6.24 o
   2   6   8       56.54       56.50      2.31 o
   3   6   8        3.26        3.20      1.14 o
   4   6   8      103.23       98.09      3.40 o
   5   6   8       70.97       65.53      2.79 o
   6   6   8        3.91        2.21      1.23 o
   7   6   8       61.61       52.92      3.78 o
   8   6   8       29.99       34.66      2.26 o
   9   6   8        0.87        0.81      2.28 o
  10   6   8        0.00       -0.91      1.86 o
  11   6   8        1.32        2.75      2.67 o
  12   6   8        2.95        1.35      2.11 o
 -12   7   8        0.13        1.68      1.49 o
 -11   7   8        0.06       -1.35      1.35 o
 -10   7   8        9.05        9.19      1.83 o
  -9   7   8       31.99       32.42      2.52 o
  -8   7   8        5.43        3.68      1.94 o
  -7   7   8        0.52       -0.34      1.12 o
  -6   7   8        7.61       10.82      1.72 o
  -5   7   8        2.01        1.93      1.25 o
  -4   7   8        5.70        2.60      1.32 o
  -3   7   8        8.67        7.09      2.04 o
  -2   7   8        0.70        0.98      1.44 o
  -1   7   8        1.34        0.77      1.12 o
   0   7   8       86.39       90.15      3.39 o
   1   7   8        0.01        0.88      1.25 o
   2   7   8       65.66       55.41      5.03 o
   3   7   8       40.41       34.06      3.07 o
   4   7   8        9.64        8.06      1.63 o
   5   7   8        0.02       -1.10      1.16 o
   6   7   8        5.86        3.73      1.43 o
   7   7   8        0.13        1.39      1.35 o
   8   7   8        1.93       -0.39      1.36 o
   9   7   8        1.38        1.65      1.27 o
  10   7   8       13.15       13.76      3.11 o
  11   7   8       25.27       23.33      5.05 o
 -10   8   8        0.46       -0.35      1.82 o
  -9   8   8        5.76        8.40      2.38 o
  -8   8   8        1.92        3.25      2.02 o
  -7   8   8       13.62       14.50      1.72 o
  -6   8   8       66.08       60.58      3.12 o
  -5   8   8        8.22        4.41      1.48 o
  -4   8   8        6.37        4.21      1.45 o
  -3   8   8        4.96        6.52      1.60 o
  -2   8   8        2.51        2.42      2.23 o
  -1   8   8        7.77        8.04      1.97 o
   0   8   8       27.91       36.07      3.53 o
   1   8   8       31.32       30.58      2.40 o
   2   8   8       24.88       31.91      3.17 o
   3   8   8       40.77       47.52      3.25 o
   4   8   8        2.93        2.89      1.81 o
   5   8   8       58.30       58.13      4.16 o
   6   8   8      109.44      120.33      4.13 o
   7   8   8       11.58        8.40      1.92 o
   8   8   8        0.06        0.53      1.47 o
   9   8   8       33.22       43.35      2.56 o
  10   8   8        0.59        3.87      2.46 o
  -9   9   8        8.52       13.68      2.91 o
  -8   9   8       42.89       47.31      4.17 o
  -7   9   8        1.65       -0.84      1.34 o
  -6   9   8        4.41        3.18      1.66 o
  -5   9   8        3.47        4.89      1.82 o
  -4   9   8        9.28        7.11      2.07 o
  -3   9   8        4.81        2.89      1.94 o
  -2   9   8       42.48       48.91      3.49 o
  -1   9   8       48.49       46.21      3.38 o
   0   9   8        7.54        5.46      4.16 o
   1   9   8        4.31        2.30      2.27 o
   2   9   8       21.89       22.55      2.72 o
   3   9   8       11.85        9.84      3.20 o
   4   9   8        3.59        4.52      2.07 o
   5   9   8       75.01       84.11      4.40 o
   6   9   8        7.79       12.27      2.74 o
   7   9   8        8.82       14.16      2.68 o
   8   9   8       10.90       10.39      2.48 o
  -6  10   8        1.33        2.82      2.36 o
  -5  10   8        0.05       -0.92      2.19 o
  -4  10   8       11.71       10.89      3.02 o
  -3  10   8        0.02       -1.16      1.96 o
  -2  10   8        2.22        4.27      2.22 o
  -1  10   8        2.37        6.66      2.82 o
   0  10   8        9.26        4.40      2.83 o
   1  10   8       39.24       42.63      4.43 o
   2  10   8        6.41        7.75      2.99 o
   3  10   8       11.89       15.85      7.60 o
   4  10   8        1.15        0.92      2.11 o
   5  10   8       24.11       25.56      3.15 o
   6  10   8       18.49       26.56      3.55 o
  -1  11   8        4.18        8.40      3.13 o
   0  11   8        8.12        3.85      4.47 o
 -15   1   9        6.84        9.58      1.38 o
 -14   1   9       48.04       50.25      2.28 o
 -13   1   9        2.06        3.98      1.16 o
 -12   1   9        3.65        3.05      1.53 o
 -11   1   9      108.57      108.39      3.04 o
 -10   1   9       18.69       20.93      1.51 o
  -9   1   9       81.82       79.22      1.73 o
  -8   1   9       22.49       26.83      1.15 o
  -7   1   9       98.43       91.29      1.67 o
  -6   1   9      164.13      166.03      2.22 o
  -5   1   9        3.94        3.37      0.57 o
  -4   1   9        6.71        6.96      0.61 o
  -3   1   9      253.40      254.51      3.01 o
  -2   1   9      358.30      406.76      5.06 o
  -1   1   9     1360.78     1377.02     11.45 o
   0   1   9      251.80      270.30      4.44 o
   1   1   9      193.76      189.72      2.84 o
   2   1   9       47.80       42.03      1.40 o
   3   1   9      394.62      385.35      4.20 o
   4   1   9       18.32       11.47      0.70 o
   5   1   9       89.93       89.60      1.89 o
   6   1   9      387.97      397.37      6.28 o
   7   1   9      157.78      155.80      2.85 o
   8   1   9       20.34       18.31      1.33 o
   9   1   9       22.36       22.84      1.42 o
  10   1   9       24.24       24.98      1.57 o
  11   1   9       16.55       17.29      1.20 o
  12   1   9        3.55        5.05      1.27 o
  13   1   9        0.01       -0.51      2.73 o
  14   1   9        1.93       -0.11      2.18 o
 -15   2   9       32.24       26.35      4.14 o
 -14   2   9       12.58       13.51      1.87 o
 -13   2   9       57.19       57.14      2.36 o
 -12   2   9       25.66       25.70      1.70 o
 -11   2   9        2.43        3.47      1.15 o
 -10   2   9      422.18      437.40      7.31 o
  -9   2   9      102.45      106.14      2.29 o
  -8   2   9      101.31       90.06      2.45 o
  -7   2   9      100.47      112.74      2.32 o
  -6   2   9       68.02       58.43      1.33 o
  -5   2   9       32.30       34.13      1.05 o
  -4   2   9       84.40       86.23      1.70 o
  -3   2   9      115.51      116.98      2.26 o
  -2   2   9      162.54      168.49      2.61 o
  -1   2   9      374.60      396.00      4.47 o
   0   2   9      367.35      353.62      4.81 o
   1   2   9      134.32      139.49      2.97 o
   2   2   9      116.18      106.67      2.20 o
   3   2   9      205.10      195.27      3.27 o
   4   2   9      105.41      102.66      1.94 o
   5   2   9      812.54      758.65     12.46 o
   6   2   9       38.80       38.21      1.58 o
   7   2   9      406.22      399.41      5.80 o
   8   2   9        4.11        4.08      0.98 o
   9   2   9        0.32       -0.48      0.85 o
  10   2   9       71.41       82.80      3.99 o
  11   2   9        0.09       -0.24      1.23 o
  12   2   9       15.30       17.71      1.88 o
  13   2   9        3.84        7.58      3.69 o
  14   2   9       17.08       13.84      4.39 o
 -14   3   9       33.95       32.78      2.11 o
 -13   3   9        0.47       -1.11      1.11 o
 -12   3   9      151.44      148.57      4.21 o
 -11   3   9        6.61        5.57      0.90 o
 -10   3   9        1.11        0.55      0.96 o
  -9   3   9      107.78      100.17      2.66 o
  -8   3   9        8.47        8.35      1.07 o
  -7   3   9       11.47       10.24      0.69 o
  -6   3   9       86.84       89.68      1.79 o
  -5   3   9      149.29      142.26      2.61 o
  -4   3   9      336.03      322.68      3.68 o
  -3   3   9       50.91       48.52      1.40 o
  -2   3   9        0.36        0.16      0.52 o
  -1   3   9       29.86       29.76      1.12 o
   0   3   9        0.51        2.26      0.62 o
   1   3   9      381.80      365.44      5.47 o
   2   3   9      146.15      146.56      2.54 o
   3   3   9      131.18      128.12      3.18 o
   4   3   9      367.08      361.03      4.65 o
   5   3   9      219.99      211.10      3.58 o
   6   3   9        1.21        0.77      0.80 o
   7   3   9       30.71       28.78      1.67 o
   8   3   9       49.34       49.13      2.36 o
   9   3   9      235.36      238.31      4.52 o
  10   3   9       39.35       36.84      1.51 o
  11   3   9       19.01       22.72      2.20 o
  12   3   9        6.72        9.41      1.79 o
  13   3   9       33.92       36.56      2.46 o
 -14   4   9        1.11        0.93      1.30 o
 -13   4   9        6.22        5.54      1.47 o
 -12   4   9        9.85       11.22      2.09 o
 -11   4   9       29.03       23.46      1.63 o
 -10   4   9        1.44       -0.21      1.69 o
  -9   4   9       35.38       40.84      2.16 o
  -8   4   9        3.08        3.20      1.07 o
  -7   4   9        0.00        0.21      0.66 o
  -6   4   9      115.20      123.70      2.38 o
  -5   4   9        2.24        1.38      0.68 o
  -4   4   9        0.02       -0.56      0.56 o
  -3   4   9      200.75      209.29      3.40 o
  -2   4   9        9.36       11.33      0.88 o
  -1   4   9        0.76       -0.50      0.50 o
   0   4   9        8.39       10.63      1.05 o
   1   4   9       42.12       36.44      1.56 o
   2   4   9       84.67       82.90      3.42 o
   3   4   9       12.98       10.05      1.21 o
   4   4   9        2.61        2.15      0.96 o
   5   4   9       30.30       27.32      1.74 o
   6   4   9      191.36      173.25      3.85 o
   7   4   9       21.44       21.77      1.74 o
   8   4   9        0.30       -0.32      0.94 o
   9   4   9        5.91        5.72      1.21 o
  10   4   9       22.82       21.25      1.79 o
  11   4   9       13.16        9.78      2.23 o
  12   4   9       19.32       18.65      2.57 o
  13   4   9        0.31        0.79      1.82 o
 -13   5   9        0.00        0.29      1.34 o
 -12   5   9        1.97        1.87      1.17 o
 -11   5   9       14.97       13.87      1.55 o
 -10   5   9       13.70       10.99      1.48 o
  -9   5   9       23.56       21.34      1.70 o
  -8   5   9       39.88       40.80      3.52 o
  -7   5   9        0.09        0.48      0.69 o
  -6   5   9      164.39      164.52      3.81 o
  -5   5   9       57.28       52.68      1.90 o
  -4   5   9       22.98       23.13      1.38 o
  -3   5   9       54.86       56.55      2.38 o
  -2   5   9      108.50      109.00      2.95 o
  -1   5   9        0.70        1.02      0.88 o
   0   5   9        8.18        8.85      1.20 o
   1   5   9      112.29      110.95      2.75 o
   2   5   9       41.69       38.79      1.89 o
   3   5   9      180.35      175.66      3.98 o
   4   5   9        1.56        2.63      1.09 o
   5   5   9        8.58        6.98      1.42 o
   6   5   9        9.71        9.15      1.51 o
   7   5   9        6.23        5.86      1.52 o
   8   5   9        1.04       -1.09      1.11 o
   9   5   9        5.85        9.21      1.48 o
  10   5   9        8.16        9.42      3.73 o
  11   5   9        0.72       -0.18      1.83 o
  12   5   9       21.84       24.80      3.04 o
 -12   6   9        0.91        2.47      1.40 o
 -11   6   9       11.30       12.00      1.81 o
 -10   6   9       52.09       65.97      3.19 o
  -9   6   9        0.00        0.67      1.78 o
  -8   6   9       29.99       31.23      3.98 o
  -7   6   9        0.74        0.82      0.80 o
  -6   6   9        0.02        0.07      1.08 o
  -5   6   9      227.14      225.94      5.11 o
  -4   6   9        4.34        3.07      1.31 o
  -3   6   9      248.55      232.74      5.30 o
  -2   6   9       41.20       38.88      2.00 o
  -1   6   9      110.51      105.80      3.10 o
   0   6   9       22.36       22.07      1.88 o
   1   6   9       12.49       12.55      1.74 o
   2   6   9       61.77       69.83      3.01 o
   3   6   9      188.76      191.80      4.37 o
   4   6   9       19.40       18.49      1.86 o
   5   6   9       90.35       89.64      3.36 o
   6   6   9       97.81      103.58      5.43 o
   7   6   9       10.48        8.86      1.72 o
   8   6   9       18.15       22.47      2.12 o
   9   6   9        1.51        3.56      1.36 o
  10   6   9        0.46       -1.84      1.84 o
  11   6   9        4.48        3.47      2.18 o
 -11   7   9        1.96        0.11      1.50 o
 -10   7   9       10.04        9.00      2.96 o
  -9   7   9       32.00       36.61      3.35 o
  -8   7   9       12.31       11.28      2.37 o
  -7   7   9       80.54       83.22      3.18 o
  -6   7   9       57.58       60.75      3.01 o
  -5   7   9       19.52       18.77      1.86 o
  -4   7   9      220.30      217.66      5.34 o
  -3   7   9       33.63       35.67      2.34 o
  -2   7   9       30.42       32.05      2.27 o
  -1   7   9      109.22      100.99      4.37 o
   0   7   9       19.75       17.96      2.23 o
   1   7   9      262.47      277.56      6.37 o
   2   7   9       71.63       69.97      3.21 o
   3   7   9       86.98       94.09      4.15 o
   4   7   9        1.61        0.89      1.62 o
   5   7   9       40.00       34.54      2.40 o
   6   7   9       75.40       88.12      3.56 o
   7   7   9        8.91       10.47      1.93 o
   8   7   9       24.33       25.64      2.28 o
   9   7   9       10.05       12.53      1.78 o
  10   7   9       26.44       29.82      3.51 o
 -10   8   9        4.24        1.84      2.19 o
  -9   8   9        5.60        7.26      2.33 o
  -8   8   9       29.75       37.37      3.59 o
  -7   8   9        1.35        1.23      2.03 o
  -6   8   9       16.56       15.08      2.08 o
  -5   8   9        0.45        0.03      1.44 o
  -4   8   9        4.32        2.98      1.44 o
  -3   8   9       23.36       25.10      2.65 o
  -2   8   9        0.74        1.98      1.69 o
  -1   8   9        2.96        0.87      1.66 o
   0   8   9      112.56      122.11      8.91 o
   1   8   9       78.38       76.38      4.40 o
   2   8   9        0.27        1.51      1.73 o
   3   8   9        6.91        9.03      2.10 o
   4   8   9       39.52       38.41      3.15 o
   5   8   9       30.72       31.72      2.92 o
   6   8   9        0.35        1.26      2.13 o
   7   8   9       44.86       54.71      3.94 o
   8   8   9        7.56        9.75      2.98 o
   9   8   9        7.44        7.72      1.80 o
  -8   9   9        0.88        2.20      3.83 o
  -7   9   9       13.78       13.85      1.97 o
  -6   9   9       14.53       16.47      2.27 o
  -5   9   9       16.93       14.58      2.90 o
  -4   9   9       16.76       16.85      2.58 o
  -3   9   9        7.95        5.48      2.14 o
  -2   9   9        0.09        0.66      1.81 o
  -1   9   9        4.29        6.52      2.15 o
   0   9   9       32.69       33.52      3.90 o
   1   9   9        4.02        6.09      2.64 o
   2   9   9        0.38        2.06      2.26 o
   3   9   9        8.67        7.07      2.28 o
   4   9   9        1.97        0.33      2.55 o
   5   9   9        3.54        3.41      2.11 o
   6   9   9        2.44        2.73      2.40 o
   7   9   9       13.33       11.57      6.03 o
  -5  10   9        7.46        4.88      2.58 o
  -4  10   9        1.84       -0.06      2.10 o
  -3  10   9       10.46       13.54      2.66 o
  -2  10   9        0.02       -1.56      1.95 o
  -1  10   9        3.40        7.00      2.87 o
   0  10   9       16.81       24.39      3.98 o
   1  10   9       16.71       18.68      6.59 o
   2  10   9        0.91       -0.19      3.73 o
   3  10   9        3.99        5.14      2.97 o
   4  10   9        0.10        4.49      2.26 o
   5  10   9       30.50       34.99      3.55 o
 -14   0  10       31.45       26.99      3.58 o
 -13   0  10       35.05       33.92      3.19 o
 -12   0  10        7.30        7.63      4.06 o
 -11   0  10      195.48      197.90      6.28 o
 -10   0  10      286.49      306.89      8.17 o
  -9   0  10       99.05      106.13      4.23 o
  -8   0  10        3.41        1.37      0.73 o
  -7   0  10      446.72      470.97      7.52 o
  -6   0  10        3.76        3.52      0.90 o
  -5   0  10      302.84      284.19      4.30 o
  -4   0  10       20.84       19.25      1.20 o
  -3   0  10       58.89       41.65      1.65 o
  -2   0  10     1639.38     1591.57     22.03 o
  -1   0  10       33.97       33.16      1.69 o
   0   0  10     1237.97     1212.17     19.88 o
   1   0  10      248.38      240.85      4.81 o
   2   0  10      177.89      171.02      3.89 o
   3   0  10     1388.70     1442.02     20.11 o
   4   0  10       20.32       13.94      1.16 o
   5   0  10       96.65      102.71      3.52 o
   6   0  10      132.05      123.17      3.43 o
   7   0  10      183.06      172.12      6.05 o
   8   0  10      579.99      577.27     14.33 o
   9   0  10      112.41      107.17      4.59 o
  10   0  10        3.54        5.94      2.42 o
  11   0  10       53.34       57.00      3.38 o
  12   0  10        2.24        1.65      1.49 o
  13   0  10       24.13       34.14      5.05 o
 -14   1  10       11.46       10.45      1.73 o
 -13   1  10       32.24       33.44      1.97 o
 -12   1  10        2.82        1.40      1.17 o
 -11   1  10       35.84       41.66      2.06 o
 -10   1  10      195.39      185.05      4.23 o
  -9   1  10      108.86      106.02      2.24 o
  -8   1  10       84.67       88.94      1.63 o
  -7   1  10       71.77       73.31      1.59 o
  -6   1  10      530.42      546.30      6.08 o
  -5   1  10       47.68       44.35      1.26 o
  -4   1  10      151.14      139.83      2.30 o
  -3   1  10      579.37      596.33      6.67 o
  -2   1  10       53.49       51.77      1.51 o
  -1   1  10     1284.60     1286.29     12.07 o
   0   1  10        0.78        0.58      0.55 o
   1   1  10      355.11      346.49      4.78 o
   2   1  10      824.74      818.08      9.38 o
   3   1  10      315.98      321.59      4.76 o
   4   1  10      113.00      110.20      2.09 o
   5   1  10      132.54      139.66      2.74 o
   6   1  10      143.75      155.13      3.19 o
   7   1  10       26.22       18.88      1.55 o
   8   1  10        1.68       -0.62      1.02 o
   9   1  10       30.65       34.53      1.96 o
  10   1  10        0.01       -0.92      0.95 o
  11   1  10        9.36       11.85      1.31 o
  12   1  10        2.94        0.80      1.27 o
  13   1  10        0.06       -1.90      1.93 o
 -14   2  10        0.17        0.24      1.72 o
 -13   2  10        2.28        2.34      1.42 o
 -12   2  10       25.54       22.59      1.75 o
 -11   2  10       28.31       29.19      1.90 o
 -10   2  10        2.83        3.11      0.80 o
  -9   2  10        0.24        0.03      1.07 o
  -8   2  10       14.36       14.34      1.19 o
  -7   2  10       20.16       21.44      1.00 o
  -6   2  10       17.98       14.09      0.89 o
  -5   2  10      120.81      124.71      2.11 o
  -4   2  10        0.07        0.40      0.52 o
  -3   2  10       44.48       44.56      1.23 o
  -2   2  10       28.94       32.64      1.28 o
  -1   2  10      137.89      129.32      2.82 o
   0   2  10        1.51        1.56      0.62 o
   1   2  10        1.79        2.10      0.66 o
   2   2  10        2.68        2.69      0.67 o
   3   2  10        0.91        0.86      0.64 o
   4   2  10       10.16       13.02      1.47 o
   5   2  10      334.08      331.48      5.71 o
   6   2  10      124.47      116.80      3.43 o
   7   2  10        0.02       -0.92      1.06 o
   8   2  10       12.58       14.81      1.76 o
   9   2  10        6.86        6.55      1.26 o
  10   2  10        0.04       -0.55      1.00 o
  11   2  10        0.73       -0.52      0.93 o
  12   2  10        3.80        5.35      1.89 o
  13   2  10       11.13       13.25      1.95 o
 -14   3  10       37.12       36.78      2.33 o
 -13   3  10        2.12        3.46      1.41 o
 -12   3  10        1.66        2.35      1.41 o
 -11   3  10       49.98       57.20      2.14 o
 -10   3  10       16.70       15.26      1.43 o
  -9   3  10       42.44       39.75      1.96 o
  -8   3  10        0.01       -0.51      0.89 o
  -7   3  10        0.12        0.45      0.59 o
  -6   3  10       47.02       55.21      3.31 o
  -5   3  10       33.45       32.12      1.28 o
  -4   3  10        2.62        1.06      0.61 o
  -3   3  10        0.30       -0.55      0.56 o
  -2   3  10       49.41       49.83      1.50 o
  -1   3  10      496.83      492.59      5.86 o
   0   3  10        0.49        0.16      0.63 o
   1   3  10        2.88        1.78      0.89 o
   2   3  10      233.81      220.57      4.33 o
   3   3  10      160.09      157.37      3.24 o
   4   3  10      277.18      269.16      4.56 o
   5   3  10       23.08       20.01      1.36 o
   6   3  10      260.38      256.14      4.95 o
   7   3  10      437.63      407.15      7.45 o
   8   3  10       11.32        9.54      1.39 o
   9   3  10        0.11        0.38      1.07 o
  10   3  10       12.21       14.05      1.45 o
  11   3  10        2.72        4.99      1.75 o
  12   3  10        8.16        9.81      1.90 o
  13   3  10        0.14       -1.08      1.78 o
 -13   4  10        9.43        8.04      2.67 o
 -12   4  10       91.52       98.89      2.71 o
 -11   4  10        0.78        3.82      1.49 o
 -10   4  10       22.21       26.39      1.81 o
  -9   4  10       80.73       84.97      2.88 o
  -8   4  10        1.54        0.60      1.06 o
  -7   4  10      137.77      148.08      3.01 o
  -6   4  10       23.46       23.36      1.23 o
  -5   4  10      334.96      327.09      5.06 o
  -4   4  10       54.93       56.42      2.26 o
  -3   4  10       70.08       60.04      1.85 o
  -2   4  10      107.92      106.89      2.60 o
  -1   4  10        3.69        2.49      1.62 o
   0   4  10      760.80      735.90     10.48 o
   1   4  10       71.10       73.64      2.27 o
   2   4  10        1.31        1.99      1.03 o
   3   4  10      584.60      581.19      9.03 o
   4   4  10        9.20        7.59      1.50 o
   5   4  10      177.07      176.77      4.46 o
   6   4  10       58.64       53.23      2.48 o
   7   4  10        2.70        5.64      1.55 o
   8   4  10       22.36       25.41      2.13 o
   9   4  10       45.90       48.85      3.21 o
  10   4  10        3.88        3.87      1.48 o
  11   4  10       26.46       21.84      2.86 o
  12   4  10       31.21       33.54      3.17 o
 -13   5  10        8.54        8.04      1.70 o
 -12   5  10        0.30       -0.52      1.12 o
 -11   5  10      114.42      114.67      3.50 o
 -10   5  10       23.44       23.78      1.90 o
  -9   5  10        3.34        4.48      1.34 o
  -8   5  10       75.16       78.58      2.96 o
  -7   5  10        0.33        0.50      0.74 o
  -6   5  10       64.82       67.56      2.31 o
  -5   5  10       67.36       68.79      2.40 o
  -4   5  10      154.13      148.19      4.91 o
  -3   5  10        4.53        5.21      1.29 o
  -2   5  10       32.17       34.20      1.83 o
  -1   5  10      402.29      387.26      6.61 o
   0   5  10      152.30      152.19      3.70 o
   1   5  10       38.76       31.58      2.09 o
   2   5  10      372.04      362.53      7.27 o
   3   5  10       23.57       21.61      1.70 o
   4   5  10      156.78      157.78      5.90 o
   5   5  10       18.69       17.41      1.79 o
   6   5  10      114.51      117.00      3.82 o
   7   5  10       30.24       35.47      2.52 o
   8   5  10        7.15        9.57      1.63 o
   9   5  10       61.58       66.88      3.08 o
  10   5  10        7.44        7.25      1.37 o
  11   5  10        3.83        7.29      2.39 o
  12   5  10       21.67       28.77      3.27 o
 -12   6  10        3.65        6.31      1.68 o
 -11   6  10        3.59        1.95      2.20 o
 -10   6  10        0.05       -0.38      1.65 o
  -9   6  10       35.64       34.11      2.51 o
  -8   6  10       38.10       45.68      3.49 o
  -7   6  10       32.77       35.62      2.18 o
  -6   6  10        2.24        2.31      1.33 o
  -5   6  10        9.40        8.91      1.56 o
  -4   6  10      216.26      204.36      5.10 o
  -3   6  10      202.25      192.01      4.89 o
  -2   6  10       11.31       12.13      1.70 o
  -1   6  10       51.77       45.34      2.82 o
   0   6  10       46.81       39.82      3.21 o
   1   6  10       24.08       24.34      2.05 o
   2   6  10      102.36      100.22      3.63 o
   3   6  10        9.40        9.41      2.22 o
   4   6  10       11.48       13.83      2.09 o
   5   6  10       63.02       62.65      2.94 o
   6   6  10       17.43       15.25      2.78 o
   7   6  10        8.17        8.18      1.83 o
   8   6  10       22.92       24.56      2.27 o
   9   6  10       12.97       13.35      1.90 o
  10   6  10       11.93        6.09      1.59 o
  11   6  10        0.10        3.79      2.29 o
 -11   7  10        1.29       -0.35      2.18 o
 -10   7  10        0.91        0.02      1.92 o
  -9   7  10        4.20        3.31      2.04 o
  -8   7  10        1.02        2.07      2.01 o
  -7   7  10       12.24       11.63      1.71 o
  -6   7  10        0.09       -1.19      1.36 o
  -5   7  10        8.44        8.44      1.79 o
  -4   7  10       15.48       10.74      2.31 o
  -3   7  10        0.08        0.42      1.36 o
  -2   7  10        1.36       -0.08      1.81 o
  -1   7  10        5.69        7.73      1.97 o
   0   7  10        0.42       -1.45      1.72 o
   1   7  10        0.69       -0.02      1.42 o
   2   7  10       29.57       25.01      3.60 o
   3   7  10       37.84       34.05      2.87 o
   4   7  10       33.00       34.84      3.90 o
   5   7  10       24.54       19.49      2.49 o
   6   7  10        2.92        4.33      2.18 o
   7   7  10        0.14       -1.18      1.84 o
   8   7  10       24.15       28.90      2.64 o
   9   7  10        0.34        1.78      1.51 o
  10   7  10        1.61        2.24      2.49 o
  -9   8  10        0.27        0.82      2.67 o
  -8   8  10        1.96        2.27      2.23 o
  -7   8  10       12.32       17.03      2.02 o
  -6   8  10        6.49        6.07      2.33 o
  -5   8  10       23.18       20.76      2.88 o
  -4   8  10        4.87        5.45      2.50 o
  -3   8  10       14.48       11.37      2.72 o
  -2   8  10       49.47       44.93      3.28 o
  -1   8  10        1.36        0.96      1.70 o
   0   8  10        5.09        5.95      1.98 o
   1   8  10       32.67       30.99      5.88 o
   2   8  10        2.23        4.23      1.99 o
   3   8  10       57.35       64.20      3.82 o
   4   8  10        0.66        0.59      1.80 o
   5   8  10       12.13       18.74      3.02 o
   6   8  10       22.66       24.08      3.28 o
   7   8  10        2.21        2.34      2.51 o
   8   8  10       43.38       47.53      3.73 o
  -7   9  10        8.09        5.68      1.77 o
  -6   9  10        8.54        9.50      2.52 o
  -5   9  10        1.46        1.73      2.29 o
  -4   9  10        1.22        1.01      1.95 o
  -3   9  10       37.40       42.33      3.88 o
  -2   9  10        8.18       10.50      2.40 o
  -1   9  10        1.42       -0.78      2.25 o
   0   9  10       31.10       32.81      3.87 o
   1   9  10       42.55       40.65      4.10 o
   2   9  10        9.07        2.96      4.06 o
   3   9  10        0.02        0.13      1.91 o
   4   9  10       12.63       14.63      2.64 o
   5   9  10        1.10        2.50      2.05 o
   6   9  10       11.05        8.60      2.94 o
  -4  10  10        0.35       -1.20      2.44 o
  -3  10  10        1.10        0.49      2.17 o
  -2  10  10        1.19       -0.48      2.52 o
  -1  10  10        1.02       -1.54      2.61 o
   0  10  10        2.64        2.86      2.71 o
   1  10  10        0.51        0.67      2.78 o
   2  10  10        1.58        1.46      3.36 o
   3  10  10        1.25       -0.73      2.80 o
 -14   1  11       12.33       15.61      2.13 o
 -13   1  11       78.21       89.39      4.82 o
 -12   1  11       10.15       11.94      1.76 o
 -11   1  11       15.04       14.72      1.88 o
 -10   1  11       50.69       55.59      2.80 o
  -9   1  11       55.50       56.43      1.89 o
  -8   1  11       50.41       55.93      2.04 o
  -7   1  11        2.18        1.21      0.62 o
  -6   1  11      239.92      214.14      3.39 o
  -5   1  11        0.03        1.18      0.59 o
  -4   1  11        9.24        7.87      0.82 o
  -3   1  11        1.16        1.44      0.61 o
  -2   1  11       77.85       72.27      1.85 o
  -1   1  11     1362.40     1302.45     15.21 o
   0   1  11     1170.29     1124.66     12.45 o
   1   1  11      272.19      275.35      4.23 o
   2   1  11      310.32      295.41      4.47 o
   3   1  11      103.22       94.00      3.08 o
   4   1  11        6.90        6.15      0.97 o
   5   1  11      129.72      110.37      2.75 o
   6   1  11      354.43      333.37      7.10 o
   7   1  11        0.29       -0.95      0.95 o
   8   1  11       59.54       59.44      2.59 o
   9   1  11       68.24       68.97      2.80 o
  10   1  11        0.29        0.57      1.18 o
  11   1  11        8.53        7.84      1.41 o
  12   1  11       36.68       43.91      3.83 o
  13   1  11        1.87        1.63      1.15 o
 -14   2  11       48.92       53.67      2.94 o
 -13   2  11        1.60        0.60      1.47 o
 -12   2  11       23.17       28.78      2.30 o
 -11   2  11      173.51      169.31      4.88 o
 -10   2  11        0.04       -0.97      0.97 o
  -9   2  11      137.61      151.59      4.78 o
  -8   2  11       12.91       10.27      0.82 o
  -7   2  11        1.05        1.13      0.68 o
  -6   2  11      146.32      159.27      3.06 o
  -5   2  11      196.47      161.16      3.16 o
  -4   2  11       11.72       11.22      0.96 o
  -3   2  11      172.28      195.97      4.24 o
  -2   2  11     1559.85     1506.26     15.99 o
  -1   2  11       73.97       78.68      2.55 o
   0   2  11       61.49       58.54      1.99 o
   1   2  11      750.07      732.85      9.44 o
   2   2  11      722.92      723.89     12.54 o
   3   2  11      266.37      256.07      4.87 o
   4   2  11      495.71      457.64      6.66 o
   5   2  11       32.12       25.83      1.51 o
   6   2  11      134.72      127.61      3.74 o
   7   2  11      153.41      154.05      7.85 o
   8   2  11       48.24       50.49      2.76 o
   9   2  11        0.02       -0.35      1.21 o
  10   2  11        4.01        6.00      1.51 o
  11   2  11      143.20      157.97      9.63 o
  12   2  11        2.93        1.42      1.85 o
  13   2  11       22.50       24.78      2.90 o
 -13   3  11       13.08       13.91      1.87 o
 -12   3  11        8.64        5.96      1.65 o
 -11   3  11      110.14      123.14      3.32 o
 -10   3  11        6.72        5.55      1.30 o
  -9   3  11        3.09        0.60      1.24 o
  -8   3  11       85.45       97.53      3.08 o
  -7   3  11       81.34       77.39      2.03 o
  -6   3  11        3.85        4.30      0.99 o
  -5   3  11       92.71       94.09      2.45 o
  -4   3  11       59.63       52.32      1.85 o
  -3   3  11      199.73      209.27      3.54 o
  -2   3  11       78.95       72.94      2.22 o
  -1   3  11      135.12      149.51      3.52 o
   0   3  11       76.04       69.45      2.43 o
   1   3  11       29.77       29.85      1.95 o
   2   3  11      399.24      381.26      6.48 o
   3   3  11      192.64      176.96      4.00 o
   4   3  11        2.84        3.50      1.09 o
   5   3  11       51.55       55.17      2.50 o
   6   3  11       26.73       30.24      2.06 o
   7   3  11      247.91      251.78      6.35 o
   8   3  11       41.03       43.71      2.62 o
   9   3  11        3.71        4.45      1.51 o
  10   3  11       34.63       37.89      2.40 o
  11   3  11       20.48       23.59      1.76 o
  12   3  11       19.55       21.02      2.80 o
 -13   4  11        0.57       -0.41      1.51 o
 -12   4  11        0.04        1.63      1.58 o
 -11   4  11        0.04        0.40      1.57 o
 -10   4  11       66.46       73.26      2.85 o
  -9   4  11        8.03        9.05      1.48 o
  -8   4  11        1.10        0.44      1.15 o
  -7   4  11        4.71        3.49      0.95 o
  -6   4  11       41.54       41.11      2.39 o
  -5   4  11       29.60       27.79      1.50 o
  -4   4  11       48.40       54.16      2.18 o
  -3   4  11       34.35       35.69      1.83 o
  -2   4  11       28.64       25.74      1.66 o
  -1   4  11       33.78       33.61      2.12 o
   0   4  11      111.68      114.09      3.17 o
   1   4  11       72.17       68.06      3.38 o
   2   4  11       16.12       16.86      1.77 o
   3   4  11       16.02       17.04      1.59 o
   4   4  11        6.24        3.16      1.16 o
   5   4  11       44.11       39.56      2.26 o
   6   4  11       57.25       54.41      2.73 o
   7   4  11       18.87       14.25      1.92 o
   8   4  11       21.64       21.82      2.12 o
   9   4  11       56.43       60.63      3.07 o
  10   4  11        4.85        5.40      1.67 o
  11   4  11        6.76        4.06      2.28 o
  12   4  11        1.88        5.66      2.45 o
 -12   5  11        1.38        2.60      1.40 o
 -11   5  11        0.04       -0.39      1.28 o
 -10   5  11       38.18       40.00      3.68 o
  -9   5  11        0.48       -0.39      1.45 o
  -8   5  11       13.58       13.49      2.39 o
  -7   5  11      100.80      107.64      3.58 o
  -6   5  11        1.27        3.19      1.38 o
  -5   5  11       29.99       32.12      2.06 o
  -4   5  11      134.18      137.28      4.46 o
  -3   5  11       81.99       80.02      3.12 o
  -2   5  11      108.21      110.34      3.18 o
  -1   5  11       60.64       58.58      2.43 o
   0   5  11       54.82       54.74      2.69 o
   1   5  11        3.61        2.62      1.32 o
   2   5  11      394.39      396.38      7.89 o
   3   5  11      164.08      163.27      4.63 o
   4   5  11        4.82        6.59      1.78 o
   5   5  11        1.07       -0.45      1.27 o
   6   5  11       62.16       56.65      3.22 o
   7   5  11       58.67       65.09      3.39 o
   8   5  11        6.95        5.35      1.70 o
   9   5  11        8.69        4.59      1.63 o
  10   5  11        2.04        1.67      1.42 o
  11   5  11        0.10       -0.95      2.02 o
 -11   6  11       29.59       29.23      3.03 o
 -10   6  11       52.99       53.77      5.39 o
  -9   6  11       13.97       17.74      2.75 o
  -8   6  11       33.12       41.11      3.42 o
  -7   6  11       14.31       18.61      1.93 o
  -6   6  11       40.87       41.25      2.58 o
  -5   6  11       28.89       26.78      2.96 o
  -4   6  11      300.39      311.29      6.69 o
  -3   6  11        2.17        2.51      1.42 o
  -2   6  11       75.28       74.87      4.23 o
  -1   6  11       40.40       44.46      3.07 o
   0   6  11       25.84       22.55      2.11 o
   1   6  11        0.04       -0.35      1.33 o
   2   6  11       76.26       79.25      3.45 o
   3   6  11      207.80      192.38      6.05 o
   4   6  11       57.78       57.30      3.46 o
   5   6  11        0.30        1.61      1.67 o
   6   6  11      108.34      119.25      5.78 o
   7   6  11        5.27        4.83      2.04 o
   8   6  11        5.21        7.00      1.84 o
   9   6  11       19.89       18.89      2.25 o
  10   6  11       31.98       32.33      2.27 o
 -10   7  11        0.22        1.34      2.12 o
  -9   7  11       23.01       24.85      3.09 o
  -8   7  11      108.16      120.06      5.81 o
  -7   7  11       24.35       23.15      2.14 o
  -6   7  11       12.14       14.94      2.08 o
  -5   7  11      112.96      121.77      4.63 o
  -4   7  11       58.53       58.91      2.93 o
  -3   7  11       14.30       14.48      2.32 o
  -2   7  11       42.20       38.26      3.02 o
  -1   7  11        4.41        4.86      1.92 o
   0   7  11      106.48      118.45      4.87 o
   1   7  11        0.82       -0.13      1.41 o
   2   7  11       21.05       24.19      2.60 o
   3   7  11        3.70        3.70      1.89 o
   4   7  11       77.84       72.57      3.96 o
   5   7  11       42.39       49.88      3.43 o
   6   7  11        1.25        1.91      2.14 o
   7   7  11       38.74       38.23      3.62 o
   8   7  11       23.26       24.77      3.09 o
   9   7  11       21.18       22.23      2.82 o
  -8   8  11        0.38       -2.01      2.01 o
  -7   8  11       16.70       19.99      2.15 o
  -6   8  11        6.98        5.08      2.79 o
  -5   8  11        0.14        1.67      2.06 o
  -4   8  11        0.02       -1.68      1.68 o
  -3   8  11       64.68       63.71      4.79 o
  -2   8  11       24.20       25.13      2.82 o
  -1   8  11        2.62        4.58      1.96 o
   0   8  11       13.76       15.62      2.54 o
   1   8  11       27.52       28.65      3.60 o
   2   8  11        6.08        2.11      2.78 o
   3   8  11        2.23        0.56      1.88 o
   4   8  11        0.29        0.19      1.91 o
   5   8  11       16.96       12.35      3.09 o
   6   8  11        2.66        2.91      2.51 o
   7   8  11        3.18        5.26      2.51 o
   8   8  11        5.90        3.54      2.38 o
  -6   9  11       11.95       17.07      2.87 o
  -5   9  11        1.49        1.89      2.42 o
  -4   9  11        3.01        1.97      2.47 o
  -3   9  11        1.81        1.66      2.10 o
  -2   9  11        0.01       -1.87      1.87 o
  -1   9  11        7.39        8.78      3.03 o
   0   9  11       11.93       14.86      3.44 o
   1   9  11       13.70       10.28      3.19 o
   2   9  11        0.05       -2.36      2.36 o
   3   9  11        0.45       -0.07      2.48 o
   4   9  11        2.09        2.71      3.29 o
   5   9  11        0.00       -0.79      2.01 o
  -2  10  11        2.43        0.17      2.71 o
  -1  10  11        1.50        0.95      4.31 o
   0  10  11        0.00       -2.37      2.37 o
   1  10  11        3.44        6.41      3.23 o
 -13   0  12       49.53       47.93      4.97 o
 -12   0  12        3.37       10.70      2.36 o
 -11   0  12       39.04       54.68      3.67 o
 -10   0  12      148.58      165.27     10.92 o
  -9   0  12       40.24       32.41      1.61 o
  -8   0  12      129.36      147.43      4.24 o
  -7   0  12        8.84       14.26      1.61 o
  -6   0  12      281.67      299.22      6.74 o
  -5   0  12        7.62        9.13      1.47 o
  -4   0  12      100.95       92.46      2.97 o
  -3   0  12        3.38        1.31      1.01 o
  -2   0  12      185.10      152.86      3.99 o
  -1   0  12      624.69      614.95     11.69 o
   0   0  12      716.90      704.14     13.06 o
   1   0  12     1022.59      989.30     21.47 o
   2   0  12      769.35      775.11     17.63 o
   3   0  12       24.06       12.68      2.65 o
   4   0  12       39.81       37.72      2.18 o
   5   0  12      379.52      368.78      9.19 o
   6   0  12        0.55        0.24      1.63 o
   7   0  12       46.12       43.13      3.27 o
   8   0  12      113.20      100.14      4.76 o
   9   0  12       49.92       50.02      3.96 o
  10   0  12        5.54        4.10      1.98 o
  11   0  12       70.20       77.21      4.28 o
  12   0  12       19.69       22.26      2.48 o
 -13   1  12        0.85        3.07      1.68 o
 -12   1  12        0.17        0.16      1.50 o
 -11   1  12      150.26      158.25      5.50 o
 -10   1  12       60.72       74.49      2.41 o
  -9   1  12       49.57       51.45      2.25 o
  -8   1  12        6.00        3.69      0.96 o
  -7   1  12       29.54       29.88      1.43 o
  -6   1  12       83.69       91.45      2.61 o
  -5   1  12      100.12      100.98      3.78 o
  -4   1  12       30.70       32.25      1.88 o
  -3   1  12        7.94        9.29      1.09 o
  -2   1  12     1055.83     1011.21     12.36 o
  -1   1  12       14.62       10.91      1.36 o
   0   1  12      636.84      635.56      9.41 o
   1   1  12      119.53      117.36      3.30 o
   2   1  12       12.96        8.85      1.37 o
   3   1  12      367.64      355.22      7.00 o
   4   1  12       66.07       65.17      2.74 o
   5   1  12       95.06       90.80      2.96 o
   6   1  12      135.15      127.73      3.73 o
   7   1  12       40.99       42.79      4.85 o
   8   1  12        3.35        2.33      1.29 o
   9   1  12        0.50        0.09      1.20 o
  10   1  12        5.93        8.09      2.59 o
  11   1  12        9.14        7.09      2.86 o
  12   1  12        5.92        3.81      1.35 o
 -13   2  12       13.58       10.54      1.96 o
 -12   2  12        0.39        0.68      1.52 o
 -11   2  12        6.21        6.36      1.78 o
 -10   2  12        1.33        2.31      1.19 o
  -9   2  12       42.52       42.55      1.88 o
  -8   2  12        8.53        6.31      0.87 o
  -7   2  12       15.59       11.58      1.21 o
  -6   2  12       13.37       17.26      1.77 o
  -5   2  12       46.86       40.52      2.08 o
  -4   2  12        2.92        2.57      1.11 o
  -3   2  12      525.85      517.74      7.27 o
  -2   2  12      138.56      138.12      3.15 o
  -1   2  12      601.48      597.43      8.98 o
   0   2  12      203.17      210.81      5.48 o
   1   2  12       20.79       19.98      2.03 o
   2   2  12       44.76       40.71      2.25 o
   3   2  12        0.76        0.02      0.99 o
   4   2  12       16.78       18.64      1.58 o
   5   2  12       31.61       26.85      1.79 o
   6   2  12        6.87        7.94      1.52 o
   7   2  12        0.18        0.10      1.61 o
   8   2  12        7.98        2.97      1.73 o
   9   2  12       18.42       19.04      2.40 o
  10   2  12       19.64       19.44      2.41 o
  11   2  12        7.42        9.75      1.88 o
  12   2  12        0.42       -0.91      2.36 o
 -13   3  12        1.42        2.09      1.67 o
 -12   3  12       24.94       34.31      3.63 o
 -11   3  12        5.34        3.61      1.24 o
 -10   3  12        2.07        2.40      1.28 o
  -9   3  12       65.57       71.03      2.84 o
  -8   3  12       27.86       26.87      1.24 o
  -7   3  12       22.85       18.88      2.64 o
  -6   3  12       16.59       11.26      1.47 o
  -5   3  12        1.07       -0.16      0.95 o
  -4   3  12       54.42       49.06      2.20 o
  -3   3  12       39.93       30.21      1.87 o
  -2   3  12       85.24       85.58      2.79 o
  -1   3  12       47.08       39.89      1.99 o
   0   3  12      298.62      286.16      6.11 o
   1   3  12       45.25       44.76      2.42 o
   2   3  12        0.01       -0.24      1.12 o
   3   3  12      101.86       95.87      3.39 o
   4   3  12      125.49      118.59      3.36 o
   5   3  12       14.56       13.26      1.91 o
   6   3  12      243.31      237.24      5.58 o
   7   3  12        0.04       -0.22      1.32 o
   8   3  12       11.94        9.25      2.48 o
   9   3  12        2.17        2.35      1.55 o
  10   3  12        0.40        4.63      1.66 o
  11   3  12        6.09        9.82      1.68 o
  12   3  12       11.87       10.53      2.54 o
 -12   4  12        0.56       -0.89      1.09 o
 -11   4  12       12.55       13.72      1.68 o
 -10   4  12        2.11        0.67      1.35 o
  -9   4  12        9.33       14.99      1.72 o
  -8   4  12       29.45       33.23      1.69 o
  -7   4  12       74.86       72.30      2.72 o
  -6   4  12       77.94       76.32      3.28 o
  -5   4  12       33.95       39.71      2.48 o
  -4   4  12      268.57      271.80      6.60 o
  -3   4  12       60.20       62.51      3.29 o
  -2   4  12        3.73        2.32      1.12 o
  -1   4  12       35.27       35.15      2.26 o
   0   4  12      170.36      178.76      4.78 o
   1   4  12       76.86       72.74      3.10 o
   2   4  12      386.53      370.57      8.55 o
   3   4  12        0.97       -1.21      1.21 o
   4   4  12      262.30      257.43      6.88 o
   5   4  12        0.85        2.98      1.64 o
   6   4  12       34.27       31.90      2.53 o
   7   4  12       94.27       93.54      3.95 o
   8   4  12        0.22        1.16      1.54 o
   9   4  12       51.43       51.80      3.04 o
  10   4  12       22.20       22.59      3.55 o
  11   4  12       14.95       13.51      1.70 o
 -12   5  12        8.52       14.13      2.94 o
 -11   5  12        3.94        1.76      1.86 o
 -10   5  12       30.93       34.07      3.17 o
  -9   5  12       14.08       13.45      2.49 o
  -8   5  12       40.91       44.36      3.47 o
  -7   5  12       43.50       43.80      3.36 o
  -6   5  12        7.68        8.69      3.81 o
  -5   5  12        6.88        8.35      1.78 o
  -4   5  12      443.12      444.74     10.49 o
  -3   5  12       40.08       39.24      2.40 o
  -2   5  12       68.24       73.21      3.08 o
  -1   5  12       35.59       36.58      3.03 o
   0   5  12        5.13        5.36      1.49 o
   1   5  12        0.35        0.74      1.24 o
   2   5  12       32.74       32.29      2.40 o
   3   5  12       54.46       49.79      3.20 o
   4   5  12        3.05        0.67      1.54 o
   5   5  12        9.51       11.76      2.08 o
   6   5  12      114.82      114.32      5.53 o
   7   5  12      159.66      147.60     14.11 o
   8   5  12        0.68        3.07      1.99 o
   9   5  12       44.17       51.95      3.11 o
  10   5  12        4.08        2.36      1.59 o
 -11   6  12        6.67        5.88      2.42 o
 -10   6  12        0.11        3.22      2.11 o
  -9   6  12        8.21        8.50      2.42 o
  -8   6  12       53.13       48.08      3.76 o
  -7   6  12       10.22       10.07      1.70 o
  -6   6  12       36.37       34.78      2.53 o
  -5   6  12      112.29      106.37      4.30 o
  -4   6  12        4.71        5.79      1.60 o
  -3   6  12       21.37       22.18      2.57 o
  -2   6  12       49.89       45.28      3.21 o
  -1   6  12        4.23        3.96      1.85 o
   0   6  12       88.53       89.44      3.68 o
   1   6  12       36.94       36.06      2.67 o
   2   6  12       50.32       43.71      2.71 o
   3   6  12        6.17        2.89      2.14 o
   4   6  12       15.75       18.94      2.48 o
   5   6  12        8.20        7.74      2.10 o
   6   6  12       31.70       27.10      3.22 o
   7   6  12        4.54        4.90      2.21 o
   8   6  12        3.07        3.77      2.16 o
   9   6  12       21.93       22.81      2.88 o
  10   6  12        0.06        4.11      2.84 o
  -9   7  12       16.87       16.06      2.94 o
  -8   7  12        0.21        4.77      2.35 o
  -7   7  12        0.63        1.63      2.31 o
  -6   7  12        0.00        1.30      1.65 o
  -5   7  12        0.12        1.36      1.82 o
  -4   7  12        8.12       11.52      3.49 o
  -3   7  12        7.33        7.68      2.17 o
  -2   7  12        8.21       10.09      2.23 o
  -1   7  12        4.29        5.15      2.02 o
   0   7  12        0.11       -1.47      1.71 o
   1   7  12        1.09        3.92      2.03 o
   2   7  12        1.72       -0.64      2.68 o
   3   7  12        3.28        1.23      1.86 o
   4   7  12       34.08       34.48      3.13 o
   5   7  12       26.91       24.21      3.56 o
   6   7  12        7.79       16.75      5.84 o
   7   7  12        1.88        1.05      2.98 o
   8   7  12       13.98       18.84      2.93 o
  -8   8  12        0.67        0.48      2.29 o
  -7   8  12        0.01       -0.46      1.64 o
  -6   8  12       53.01       57.18      4.15 o
  -5   8  12        1.77        0.37      2.25 o
  -4   8  12        0.52        1.55      2.45 o
  -3   8  12       10.90       12.29      2.47 o
  -2   8  12        3.33       -0.01      2.84 o
  -1   8  12        2.60       -0.27      2.11 o
   0   8  12       51.51       46.02      4.36 o
   1   8  12        1.77        2.99      2.41 o
   2   8  12       15.01       17.11      3.34 o
   3   8  12        0.70       -1.12      1.90 o
   4   8  12        1.01        0.49      1.95 o
   5   8  12       10.58       11.04      2.55 o
   6   8  12        7.72        7.68      2.83 o
   7   8  12       12.37       10.08      2.85 o
  -5   9  12        0.97        0.96      2.60 o
  -4   9  12       17.73       19.60      3.46 o
  -3   9  12       11.05       10.25      2.67 o
  -2   9  12       26.11       26.40      3.24 o
  -1   9  12       13.18       12.75      3.35 o
   0   9  12        4.10       -3.83      3.83 o
   1   9  12        5.09        4.39      7.31 o
   2   9  12        0.44        0.04      2.49 o
   3   9  12        8.55        5.48      2.99 o
   4   9  12       34.40       43.15      3.85 o
 -13   1  13        5.28        8.25      2.42 o
 -12   1  13        0.08        1.10      1.98 o
 -11   1  13       73.25       82.64      4.66 o
 -10   1  13        3.74        3.03      1.92 o
  -9   1  13        6.14        5.47      1.08 o
  -8   1  13       95.40       94.48      2.97 o
  -7   1  13        1.74        0.05      0.91 o
  -6   1  13        1.18        3.27      1.24 o
  -5   1  13        9.37        7.93      1.58 o
  -4   1  13      154.99      143.76      3.52 o
  -3   1  13        1.63        0.38      0.86 o
  -2   1  13      283.68      272.83      4.76 o
  -1   1  13       39.51       41.01      2.52 o
   0   1  13      154.98      156.27      5.65 o
   1   1  13      188.15      175.34      5.17 o
   2   1  13      214.66      201.78      5.02 o
   3   1  13       36.22       28.53      2.11 o
   4   1  13       11.82        7.87      2.18 o
   5   1  13        4.52        6.38      1.87 o
   6   1  13       61.82       50.17      3.53 o
   7   1  13       59.00       44.21      3.41 o
   8   1  13        0.23       -1.55      1.55 o
   9   1  13       15.40       17.65      2.57 o
  10   1  13        2.34       -1.64      1.64 o
  11   1  13        6.45        7.06      2.04 o
  12   1  13        0.47       -0.67      1.49 o
 -13   2  13        6.37        6.90      3.77 o
 -12   2  13        3.68        5.07      2.27 o
 -11   2  13       13.23        2.92      2.11 o
 -10   2  13      157.89      170.18      4.90 o
  -9   2  13        2.80       -0.16      1.15 o
  -8   2  13        4.17        5.76      1.08 o
  -7   2  13       67.43       63.84      2.60 o
  -6   2  13       10.36       12.64      1.53 o
  -5   2  13       17.51       20.37      1.73 o
  -4   2  13        0.06        0.65      0.95 o
  -3   2  13       36.13       35.90      1.93 o
  -2   2  13      425.07      424.07      7.13 o
  -1   2  13      116.24      109.45      3.60 o
   0   2  13      130.19      127.76      3.96 o
   1   2  13        2.07        1.58      1.61 o
   2   2  13       47.81       41.47      2.38 o
   3   2  13      127.39      123.02      3.93 o
   4   2  13        2.01        2.85      1.32 o
   5   2  13       57.49       48.56      2.99 o
   6   2  13      137.25      132.23      5.55 o
   7   2  13      128.40      109.16      5.19 o
   8   2  13       20.57       20.38      2.67 o
   9   2  13        6.60        3.96      2.03 o
  10   2  13        5.51       11.97      2.90 o
  11   2  13        1.31        1.40      1.55 o
 -12   3  13       16.21       14.52      2.73 o
 -11   3  13        5.47        6.74      1.80 o
 -10   3  13        0.35        0.84      1.22 o
  -9   3  13        3.60        4.28      1.62 o
  -8   3  13        2.55        1.35      1.08 o
  -7   3  13       20.40       21.50      1.71 o
  -6   3  13       97.72       93.78      3.22 o
  -5   3  13       32.11       29.27      2.30 o
  -4   3  13       67.67       63.25      2.74 o
  -3   3  13        6.87        4.78      1.37 o
  -2   3  13      172.39      167.35      4.02 o
  -1   3  13      121.58      110.27      3.66 o
   0   3  13      143.06      134.01      4.07 o
   1   3  13        0.31        0.84      1.41 o
   2   3  13       59.72       54.42      2.74 o
   3   3  13       12.96        6.57      1.56 o
   4   3  13      419.22      401.48      8.07 o
   5   3  13       17.90       17.24      2.25 o
   6   3  13        8.07       11.90      2.36 o
   7   3  13        4.52        6.12      2.15 o
   8   3  13        0.36        0.43      1.82 o
   9   3  13       91.03       91.24      4.74 o
  10   3  13        0.62        0.26      1.82 o
  11   3  13       20.58       26.20      2.54 o
 -12   4  13        2.09        3.47      1.83 o
 -11   4  13        0.03       -1.40      1.61 o
 -10   4  13        0.15       -1.65      1.65 o
  -9   4  13       13.17       15.27      2.56 o
  -8   4  13        1.52        1.71      1.18 o
  -7   4  13        6.05        6.40      1.54 o
  -6   4  13        4.77        2.75      1.47 o
  -5   4  13       13.74       11.03      2.35 o
  -4   4  13        5.69        1.59      1.37 o
  -3   4  13       28.44       25.64      2.94 o
  -2   4  13       62.06       58.35      3.31 o
  -1   4  13        1.35        0.32      1.28 o
   0   4  13        0.72        2.08      1.31 o
   1   4  13      108.57      103.24      3.68 o
   2   4  13        0.00       -0.18      1.32 o
   3   4  13       17.21       15.30      1.93 o
   4   4  13       10.04        9.09      2.06 o
   5   4  13       52.94       49.35      3.22 o
   6   4  13        2.59       -1.35      1.79 o
   7   4  13        0.27       -2.26      2.26 o
   8   4  13        8.68       13.45      2.60 o
   9   4  13        5.91        2.77      1.98 o
  10   4  13        9.13        6.15      4.27 o
 -11   5  13        0.24        1.43      1.90 o
 -10   5  13        5.81        5.00      2.04 o
  -9   5  13        0.24       -1.13      1.82 o
  -8   5  13        0.15       -1.02      1.02 o
  -7   5  13       35.75       36.19      2.46 o
  -6   5  13      120.16      125.95      4.45 o
  -5   5  13        2.08        2.54      1.61 o
  -4   5  13       27.84       21.54      2.09 o
  -3   5  13        1.41        2.93      1.81 o
  -2   5  13      106.50      103.13      4.46 o
  -1   5  13       18.98       16.92      2.59 o
   0   5  13        2.77        1.39      1.76 o
   1   5  13       18.67       17.19      2.05 o
   2   5  13       44.74       50.07      2.90 o
   3   5  13      104.68       98.56      4.43 o
   4   5  13       33.15       28.49      2.81 o
   5   5  13        1.34        1.14      1.82 o
   6   5  13       10.70        4.59      2.35 o
   7   5  13        0.14       -0.15      2.02 o
   8   5  13        0.75       -0.01      2.03 o
   9   5  13        0.36       -0.87      1.94 o
  10   5  13        3.88        2.01      3.46 o
 -10   6  13        6.81        9.12      2.63 o
  -9   6  13        0.51       -0.69      2.28 o
  -8   6  13       11.16       10.89      2.53 o
  -7   6  13        8.04       10.93      2.46 o
  -6   6  13        0.90        0.31      1.48 o
  -5   6  13       34.95       39.99      2.91 o
  -4   6  13        6.09        4.05      3.11 o
  -3   6  13       51.37       50.29      3.40 o
  -2   6  13      106.83      113.55      4.91 o
  -1   6  13       29.40       23.08      2.63 o
   0   6  13       48.47       52.97      3.51 o
   1   6  13        3.60        5.83      1.74 o
   2   6  13        0.02       -1.54      1.54 o
   3   6  13       38.94       45.18      3.58 o
   4   6  13        2.40        2.68      1.88 o
   5   6  13       46.43       53.89      3.59 o
   6   6  13        0.77       -0.80      2.14 o
   7   6  13        0.11       -1.46      4.43 o
   8   6  13        3.38        6.74      2.46 o
   9   6  13        9.94        9.95      4.81 o
  -8   7  13       16.21       20.32      3.23 o
  -7   7  13        1.45        3.14      1.62 o
  -6   7  13       30.63       29.08      5.49 o
  -5   7  13        0.88       -0.23      2.10 o
  -4   7  13      148.71      135.84     10.50 o
  -3   7  13       30.45       30.16      3.08 o
  -2   7  13        1.29        0.31      1.82 o
  -1   7  13       60.11       50.65      3.69 o
   0   7  13        8.46        8.38      2.23 o
   1   7  13       80.84       73.62      5.13 o
   2   7  13       65.04       74.64      4.27 o
   3   7  13        1.29       -2.07      2.42 o
   4   7  13       11.44       17.74      2.68 o
   5   7  13        1.27        2.26      2.05 o
   6   7  13       18.82       22.46      3.35 o
   7   7  13        5.90        5.16      2.68 o
  -6   8  13        2.26        2.05      2.84 o
  -5   8  13       19.55       16.79      4.99 o
  -4   8  13        5.23        5.56      4.35 o
  -3   8  13        1.01       -0.66      2.15 o
  -2   8  13       19.88       19.49      2.92 o
  -1   8  13        3.19        2.59      2.20 o
   0   8  13       44.83       47.97      4.60 o
   1   8  13        0.67        1.34      2.63 o
   2   8  13        5.13        8.38      3.17 o
   3   8  13        0.30       -1.89      1.89 o
   4   8  13        0.88        0.48      2.00 o
   5   8  13        7.80       10.55      3.18 o
  -3   9  13        0.95        4.19      2.79 o
  -2   9  13        1.64        4.58      2.44 o
  -1   9  13       10.25        6.99      3.07 o
   0   9  13        1.94       -2.49      2.56 o
   1   9  13        0.68        2.27      3.07 o
   2   9  13        0.11       -2.49      3.54 o
 -12   0  14        8.17        8.74      3.52 o
 -11   0  14      106.46       94.46      7.17 o
 -10   0  14       30.73       32.23      4.76 o
  -9   0  14       40.55       44.91      3.10 o
  -8   0  14       40.13       29.42      2.73 o
  -7   0  14      200.50      214.25      7.11 o
  -6   0  14       73.72       79.38      5.10 o
  -5   0  14       21.78       20.66      2.58 o
  -4   0  14      190.30      197.59      5.68 o
  -3   0  14       64.87       58.74      3.16 o
  -2   0  14      119.58      116.81      4.35 o
  -1   0  14      169.26      183.33      5.62 o
   0   0  14        4.24        6.81      1.67 o
   1   0  14      175.88      172.80      5.50 o
   2   0  14        3.38        4.89      1.70 o
   3   0  14        4.35        2.29      1.75 o
   4   0  14        0.25        0.08      1.41 o
   5   0  14       14.78       13.42      3.36 o
   6   0  14        0.24        1.20      2.49 o
   7   0  14       57.25       71.26      6.26 o
   8   0  14      159.85      160.54      9.24 o
   9   0  14        1.49       -0.58      2.69 o
  10   0  14        0.01       -2.53      2.53 o
  11   0  14       17.11       15.41      3.52 o
 -12   1  14        9.76        6.21      2.45 o
 -11   1  14        0.03       -1.43      2.03 o
 -10   1  14       59.44       58.39      5.00 o
  -9   1  14        0.00       -0.99      0.99 o
  -8   1  14       20.09       23.91      2.27 o
  -7   1  14       83.65       79.80      2.70 o
  -6   1  14       73.68       67.64      2.50 o
  -5   1  14       43.32       44.02      2.10 o
  -4   1  14       62.38       66.77      2.85 o
  -3   1  14      245.45      250.19      5.71 o
  -2   1  14       64.06       70.40      3.04 o
  -1   1  14       54.36       58.31      2.83 o
   0   1  14       88.01       95.17      3.50 o
   1   1  14       23.81       25.48      2.10 o
   2   1  14      169.40      171.04      4.75 o
   3   1  14        0.01        0.80      1.18 o
   4   1  14       11.56        9.59      2.24 o
   5   1  14        7.23        8.87      1.90 o
   6   1  14        5.12        5.89      2.40 o
   7   1  14      125.08      128.82      5.77 o
   8   1  14       12.63        5.83      2.24 o
   9   1  14        0.45       -0.55      1.90 o
  10   1  14       19.33       16.29      2.73 o
  11   1  14        3.78        2.18      1.93 o
 -12   2  14       18.46       18.79      3.36 o
 -11   2  14        0.02       -0.27      1.03 o
 -10   2  14        0.24        0.69      1.45 o
  -9   2  14        0.16        0.41      0.93 o
  -8   2  14        5.35        0.70      1.04 o
  -7   2  14        0.00       -1.04      1.04 o
  -6   2  14       15.53       15.39      1.79 o
  -5   2  14       21.97       22.87      2.91 o
  -4   2  14        1.08        0.45      1.34 o
  -3   2  14        8.27        4.60      1.97 o
  -2   2  14       31.34       28.39      2.22 o
  -1   2  14        9.01       11.25      1.70 o
   0   2  14       25.76       25.43      2.11 o
   1   2  14       13.34       14.31      1.83 o
   2   2  14       29.59       25.94      2.15 o
   3   2  14        3.42        4.34      1.51 o
   4   2  14      188.75      189.76      5.42 o
   5   2  14      127.20      121.63      4.79 o
   6   2  14       28.58       30.59      3.23 o
   7   2  14        7.97        4.53      2.13 o
   8   2  14        0.08        0.93      1.86 o
   9   2  14        0.21        1.06      1.99 o
  10   2  14        0.09        0.62      1.93 o
  11   2  14        1.05       -0.19      1.86 o
 -11   3  14        0.89        2.18      1.46 o
 -10   3  14       26.11       21.46      1.92 o
  -9   3  14       11.73       13.15      2.03 o
  -8   3  14        3.63        3.07      1.39 o
  -7   3  14        5.98        3.20      1.52 o
  -6   3  14       37.48       36.70      2.59 o
  -5   3  14        9.07       10.06      2.05 o
  -4   3  14        2.89        2.78      1.55 o
  -3   3  14        2.95       -0.27      1.48 o
  -2   3  14      129.23      129.11      4.81 o
  -1   3  14       13.84       11.69      1.80 o
   0   3  14        0.25        1.38      1.39 o
   1   3  14       43.74       47.72      3.11 o
   2   3  14        2.78        2.55      1.44 o
   3   3  14        5.30        6.87      1.62 o
   4   3  14        1.43        2.85      1.71 o
   5   3  14       17.94       14.03      2.27 o
   6   3  14       37.18       40.08      3.57 o
   7   3  14       48.76       47.13      3.82 o
   8   3  14        0.27       -0.31      2.82 o
   9   3  14        0.10       -0.57      1.90 o
  10   3  14        6.92        6.08      2.69 o
 -11   4  14        0.25       -1.39      1.39 o
 -10   4  14        1.42       -1.84      1.84 o
  -9   4  14       19.92       20.71      2.85 o
  -8   4  14       14.94       14.62      1.86 o
  -7   4  14       10.38       11.80      1.90 o
  -6   4  14       83.57       82.10      3.70 o
  -5   4  14       21.18       20.67      3.04 o
  -4   4  14       31.29       36.06      3.39 o
  -3   4  14       40.04       47.43      3.16 o
  -2   4  14       81.31       89.68      4.23 o
  -1   4  14       13.77        7.02      1.97 o
   0   4  14        5.58        5.81      1.67 o
   1   4  14       76.72       79.53      3.43 o
   2   4  14       42.56       44.33      2.77 o
   3   4  14       73.73       77.23      3.94 o
   4   4  14       22.77       24.45      2.69 o
   5   4  14        0.00        0.45      1.72 o
   6   4  14       53.04       50.30      3.98 o
   7   4  14        4.24       -0.37      2.09 o
   8   4  14        0.25       -2.14      5.70 o
   9   4  14        9.34        6.43      2.35 o
  10   4  14        0.32        1.95      2.14 o
 -10   5  14        7.85        6.43      2.36 o
  -9   5  14        0.00        0.56      2.80 o
  -8   5  14       21.57       22.06      1.90 o
  -7   5  14        4.55        4.81      2.32 o
  -6   5  14        0.07       -1.45      1.45 o
  -5   5  14       69.84       75.23      3.80 o
  -4   5  14       65.21       59.59      4.32 o
  -3   5  14        6.58        8.39      2.15 o
  -2   5  14       60.31       53.09      3.50 o
  -1   5  14      200.86      187.06      6.23 o
   0   5  14        7.10        4.77      1.63 o
   1   5  14       18.71       14.84      2.06 o
   2   5  14      111.36      120.49      4.35 o
   3   5  14       21.53       19.01      2.51 o
   4   5  14       15.13       14.49      2.40 o
   5   5  14       65.24       65.52      3.88 o
   6   5  14        0.15        0.55      2.05 o
   7   5  14        2.58        3.44      2.37 o
   8   5  14        5.42        1.55      2.22 o
   9   5  14        4.07        3.14      2.28 o
  -9   6  14       25.98       36.11      3.78 o
  -8   6  14        1.88        1.01      1.71 o
  -7   6  14        8.55       10.75      2.05 o
  -6   6  14        1.93       -0.27      1.59 o
  -5   6  14        5.80        4.63      2.45 o
  -4   6  14       68.90       55.75      4.45 o
  -3   6  14       23.67       22.23      2.83 o
  -2   6  14       19.37       20.95      4.47 o
  -1   6  14        6.20        4.46      2.10 o
   0   6  14        4.22        3.20      1.97 o
   1   6  14       97.35       93.67      7.32 o
   2   6  14       27.41       26.98      3.17 o
   3   6  14        3.74        7.16      2.21 o
   4   6  14       19.37       19.04      2.75 o
   5   6  14       10.71       14.20      2.60 o
   6   6  14        3.53        4.97      4.58 o
   7   6  14        1.82        0.78      2.31 o
   8   6  14       16.51       14.03      2.94 o
  -7   7  14        4.58        3.63      2.71 o
  -6   7  14        3.37        0.60      2.22 o
  -5   7  14        1.08       -0.47      2.33 o
  -4   7  14        7.26       12.48      3.10 o
  -3   7  14        4.44        3.48      2.15 o
  -2   7  14        0.03       -0.83      1.96 o
  -1   7  14        1.51        1.20      2.04 o
   0   7  14        1.10        0.62      1.98 o
   1   7  14       10.72       13.29      3.24 o
   2   7  14        2.01        0.17      2.60 o
   3   7  14        2.10        3.92      2.27 o
   4   7  14        2.96        1.75      2.41 o
   5   7  14       16.54       20.98      3.48 o
   6   7  14        1.16       -2.29      2.29 o
  -5   8  14        3.41        1.58      2.70 o
  -4   8  14        0.20        1.92      2.55 o
  -3   8  14        0.09       -1.52      2.41 o
  -2   8  14        8.00        4.07      3.80 o
  -1   8  14        1.87       -2.78      2.78 o
   0   8  14        1.08       -1.59      2.51 o
   1   8  14       10.26        7.52      3.02 o
   2   8  14       13.24       17.28      4.02 o
   3   8  14       10.65        9.89      3.39 o
   4   8  14        7.05        5.43      2.97 o
 -11   1  15        5.45        6.86      2.60 o
 -10   1  15        9.85       16.51      4.64 o
  -9   1  15       15.05       18.71      1.71 o
  -8   1  15        4.30        4.85      1.41 o
  -7   1  15      122.15      104.86      3.54 o
  -6   1  15        6.76        4.49      1.44 o
  -5   1  15        9.57       12.79      1.78 o
  -4   1  15       33.16       42.52      2.97 o
  -3   1  15        0.32        1.01      2.02 o
  -2   1  15      178.58      176.14      4.95 o
  -1   1  15       99.01       98.36      6.31 o
   0   1  15        2.94        5.75      1.59 o
   1   1  15      102.93      109.37      3.91 o
   2   1  15        2.47        3.13      1.44 o
   3   1  15       18.45       18.77      2.06 o
   4   1  15        6.52        4.50      1.51 o
   5   1  15        4.96        3.55      2.11 o
   6   1  15        8.39       12.79      2.65 o
   7   1  15        0.01       -1.07      1.83 o
   8   1  15       64.32       62.07      4.38 o
   9   1  15        0.69        2.34      2.14 o
  10   1  15       10.56        9.08      2.51 o
 -11   2  15       19.07       18.63      1.79 o
 -10   2  15       28.27       32.80      2.54 o
  -9   2  15       90.03       94.14      3.09 o
  -8   2  15        7.00        8.13      1.51 o
  -7   2  15        8.67        3.94      1.43 o
  -6   2  15      136.04      133.44      5.56 o
  -5   2  15        4.39        5.68      1.71 o
  -4   2  15        2.17       -0.23      1.93 o
  -3   2  15      441.91      409.00      9.52 o
  -2   2  15        1.67        3.40      1.80 o
  -1   2  15       93.55       87.33      3.55 o
   0   2  15       72.75       82.51      3.89 o
   1   2  15        2.37        1.18      1.42 o
   2   2  15      118.09      120.24      4.16 o
   3   2  15       19.62       22.92      2.23 o
   4   2  15       20.22       29.39      2.84 o
   5   2  15       42.77       51.63      4.01 o
   6   2  15       19.54       21.15      4.72 o
   7   2  15       52.50       57.11      4.26 o
   8   2  15        7.68        5.36      2.40 o
   9   2  15        5.20        6.48      2.36 o
  10   2  15       48.54       67.05      4.46 o
 -11   3  15        5.80        1.94      1.85 o
 -10   3  15        6.79        3.43      2.04 o
  -9   3  15        5.50        4.10      1.71 o
  -8   3  15        1.81        2.00      1.44 o
  -7   3  15       55.57       59.91      3.22 o
  -6   3  15        4.75        5.10      1.81 o
  -5   3  15       60.35       52.68      3.58 o
  -4   3  15       66.17       61.63      4.32 o
  -3   3  15       32.27       27.72      2.73 o
  -2   3  15        8.79        4.39      1.80 o
  -1   3  15       90.87       87.71      3.66 o
   0   3  15       87.76       82.15      3.83 o
   1   3  15       57.60       51.29      2.90 o
   2   3  15        0.88       -0.25      1.32 o
   3   3  15       41.92       42.14      2.81 o
   4   3  15        0.04       -0.64      1.63 o
   5   3  15       17.93       12.06      2.72 o
   6   3  15       58.20       62.01      4.41 o
   7   3  15       10.23        8.75      2.63 o
   8   3  15        5.11        4.42      2.26 o
   9   3  15        4.56        8.52      6.48 o
 -10   4  15        0.03        0.06      1.95 o
  -9   4  15        0.02       -0.92      1.94 o
  -8   4  15        1.49        2.48      1.59 o
  -7   4  15        0.00       -0.24      1.51 o
  -6   4  15        1.88        0.58      2.39 o
  -5   4  15       14.89       17.06      2.90 o
  -4   4  15        7.97        5.83      2.49 o
  -3   4  15       14.00       17.41      2.52 o
  -2   4  15        2.63        3.32      1.93 o
  -1   4  15        5.53        2.30      2.02 o
   0   4  15        4.38        2.12      1.59 o
   1   4  15        0.09        0.63      1.46 o
   2   4  15       13.39       14.29      2.13 o
   3   4  15        0.93        0.15      1.75 o
   4   4  15       29.90       25.47      2.81 o
   5   4  15       12.31       13.92      2.95 o
   6   4  15       22.22       17.14      3.06 o
   7   4  15        0.04        0.42      2.17 o
   8   4  15        0.59       -2.34      3.40 o
   9   4  15        1.33        1.72      2.20 o
  -9   5  15        0.08       -0.33      2.11 o
  -8   5  15        7.26        3.62      1.66 o
  -7   5  15       22.62       25.93      2.51 o
  -6   5  15       26.94       33.37      3.51 o
  -5   5  15       70.40       64.64      4.59 o
  -4   5  15        5.02        5.20      2.51 o
  -3   5  15       18.97       17.85      2.66 o
  -2   5  15       27.68       35.90      3.22 o
  -1   5  15        4.55        6.52      2.21 o
   0   5  15        3.64        5.85      2.11 o
   1   5  15       63.27       66.64      5.53 o
   2   5  15        0.20       -1.49      1.49 o
   3   5  15        1.11        1.70      1.98 o
   4   5  15        1.04        0.45      2.00 o
   5   5  15        1.62        2.96      2.36 o
   6   5  15       19.18       20.03      3.37 o
   7   5  15        5.13        8.13      3.63 o
   8   5  15        0.98        2.69      2.44 o
  -8   6  15       14.23       13.47      2.57 o
  -7   6  15        0.02       -1.42      1.86 o
  -6   6  15       10.42        9.53      3.73 o
  -5   6  15       74.19       79.11      5.23 o
  -4   6  15       19.28       17.17      3.26 o
  -3   6  15       26.69       29.25      4.00 o
  -2   6  15        0.13        1.02      1.96 o
  -1   6  15       54.73       56.38      3.86 o
   0   6  15        0.11        0.27      1.93 o
   1   6  15        3.42        0.42      2.48 o
   2   6  15       33.79       30.73      3.20 o
   3   6  15        1.15       -1.11      1.99 o
   4   6  15        8.07       11.10      3.98 o
   5   6  15       28.72       27.40      5.49 o
   6   6  15       34.53       37.39      4.06 o
  -6   7  15        3.60        1.99      2.44 o
  -5   7  15        7.33       10.30      3.07 o
  -4   7  15        9.62       13.76      3.22 o
  -3   7  15       11.30        8.37      3.77 o
  -2   7  15        8.91        5.78      2.52 o
  -1   7  15       10.69        7.84      2.68 o
   0   7  15       34.88       39.65      4.38 o
   1   7  15       15.55       16.93      3.68 o
   2   7  15       13.35       11.75      3.36 o
   3   7  15       22.72       26.52      3.97 o
   4   7  15        3.09        7.57      2.64 o
   5   7  15       14.13       14.13      3.41 o
  -2   8  15        8.98       10.19      2.95 o
  -1   8  15        4.55        2.76      4.16 o
   0   8  15        0.58        2.21      3.00 o
   1   8  15       29.28       28.55      5.92 o
 -10   0  16       24.93       26.18      2.46 o
  -9   0  16       36.60       42.14      3.37 o
  -8   0  16       46.68       57.24      4.02 o
  -7   0  16      128.85      133.74      8.29 o
  -6   0  16      123.83      127.31      8.24 o
  -5   0  16      186.55      188.01     10.27 o
  -4   0  16       40.09       38.12      5.26 o
  -3   0  16       45.58       44.83      5.51 o
  -2   0  16      106.65      131.71     12.16 o
  -1   0  16        0.01       -0.10      1.68 o
   0   0  16       83.63       81.29      4.16 o
   1   0  16       18.54       17.19      2.50 o
   2   0  16      210.54      211.29      6.71 o
   3   0  16        2.60        6.64      2.40 o
   4   0  16        0.85       -0.72      1.77 o
   5   0  16       40.24       50.34      5.88 o
   6   0  16       13.72        9.24      3.77 o
   7   0  16       19.99       28.71      5.05 o
   8   0  16      164.74      199.32     11.27 o
   9   0  16        4.04        1.66      3.27 o
 -10   1  16        1.81        3.14      1.91 o
  -9   1  16       34.06       37.13      2.53 o
  -8   1  16       12.08        9.77      1.90 o
  -7   1  16       14.07       15.95      2.22 o
  -6   1  16       72.71       77.95      4.95 o
  -5   1  16        0.07       -1.60      1.60 o
  -4   1  16       31.50       32.87      4.78 o
  -3   1  16      145.89      137.95      5.29 o
  -2   1  16       12.59       13.10      2.05 o
  -1   1  16      205.80      207.91      5.61 o
   0   1  16       35.30       28.55      2.40 o
   1   1  16        5.38       10.95      1.92 o
   2   1  16       29.29       33.62      2.59 o
   3   1  16       10.79       13.29      1.84 o
   4   1  16       44.72       54.36      3.56 o
   5   1  16        0.35       -0.53      1.98 o
   6   1  16       64.89       76.60      4.95 o
   7   1  16        5.78       11.45      2.93 o
   8   1  16       29.12       31.62      3.68 o
   9   1  16        9.17       11.80      2.90 o
 -10   2  16        2.22        2.72      3.05 o
  -9   2  16        0.15       -0.34      1.40 o
  -8   2  16        1.82        2.25      1.45 o
  -7   2  16        7.98        7.93      1.68 o
  -6   2  16        2.83        3.87      1.76 o
  -5   2  16        0.89       -0.37      2.05 o
  -4   2  16        4.66        1.22      2.19 o
  -3   2  16      190.58      179.99      7.44 o
  -2   2  16       94.03       76.62      4.07 o
  -1   2  16       22.27       16.44      2.19 o
   0   2  16       41.11       39.76      3.57 o
   1   2  16        0.39       -1.32      1.32 o
   2   2  16        1.56        0.20      1.45 o
   3   2  16        2.37        2.10      2.19 o
   4   2  16       24.59       23.89      2.82 o
   5   2  16        0.65        3.04      2.26 o
   6   2  16        6.61       13.24      2.85 o
   7   2  16        3.48       10.32      2.83 o
   8   2  16       10.98       14.40      3.02 o
   9   2  16        2.11        1.32      3.50 o
 -10   3  16        0.43       -0.18      2.08 o
  -9   3  16       58.46       60.67      2.47 o
  -8   3  16        0.02        0.32      1.62 o
  -7   3  16       16.76       18.19      2.33 o
  -6   3  16       26.48       38.55      3.59 o
  -5   3  16       11.62       11.55      3.13 o
  -4   3  16        0.08       -1.02      2.11 o
  -3   3  16      172.71      176.62      7.50 o
  -2   3  16       18.82       13.66      2.49 o
  -1   3  16        6.33        9.13      2.21 o
   0   3  16        0.35       -0.51      1.49 o
   1   3  16        2.76        2.32      2.63 o
   2   3  16        1.65        0.49      1.63 o
   3   3  16        2.63        0.41      1.84 o
   4   3  16        0.15       -1.74      1.74 o
   5   3  16       16.22       13.08      6.94 o
   6   3  16       67.42       81.51      6.59 o
   7   3  16        1.50        3.71      2.51 o
   8   3  16        7.73       12.03      4.93 o
  -9   4  16       10.45       10.90      2.77 o
  -8   4  16        3.24        5.37      1.82 o
  -7   4  16       90.13       99.73      5.90 o
  -6   4  16        0.02        2.52      2.36 o
  -5   4  16      129.79      131.09      7.04 o
  -4   4  16        1.74        0.86      2.24 o
  -3   4  16       40.08       42.39      4.10 o
  -2   4  16       34.28       42.58      3.70 o
  -1   4  16        9.11        4.68      2.14 o
   0   4  16       37.04       44.89      3.52 o
   1   4  16       91.07       91.90      3.97 o
   2   4  16       29.41       31.43      2.74 o
   3   4  16       34.79       42.94      3.46 o
   4   4  16       47.92       51.31      3.76 o
   5   4  16       14.23       23.89      3.53 o
   6   4  16        7.78       12.70      3.04 o
   7   4  16        1.64        1.63      2.43 o
  -8   5  16        0.24       -0.73      1.78 o
  -7   5  16       11.18       10.06      2.57 o
  -6   5  16        8.11        9.53      2.87 o
  -5   5  16        7.32        5.70      3.63 o
  -4   5  16       44.63       44.58      4.27 o
  -3   5  16        2.26        1.52      2.53 o
  -2   5  16       35.27       39.23      3.52 o
  -1   5  16       62.24       63.93      4.21 o
   0   5  16       10.78       16.03      2.71 o
   1   5  16        0.13       -2.04      2.04 o
   2   5  16       48.77       52.03      3.82 o
   3   5  16       13.17       13.27      2.87 o
   4   5  16        4.60       10.76      2.58 o
   5   5  16       18.00       22.09      5.61 o
   6   5  16       45.00       40.29      6.69 o
  -6   6  16        1.18        0.61      2.48 o
  -5   6  16        9.82        9.74      3.52 o
  -4   6  16        4.84        4.06      2.83 o
  -3   6  16        0.33        0.85      2.68 o
  -2   6  16        1.08       -0.83      2.00 o
  -1   6  16        3.46        6.25      2.90 o
   0   6  16       31.03       34.96      3.63 o
   1   6  16        9.27       10.68      3.60 o
   2   6  16        4.16        4.96      3.00 o
   3   6  16        6.30        6.57      2.51 o
   4   6  16        5.07        9.42      2.71 o
   5   6  16       13.90       14.84      3.41 o
  -4   7  16        8.22        6.83      3.03 o
  -3   7  16        1.05        0.38      2.61 o
  -2   7  16        0.19        0.34      2.23 o
  -1   7  16        6.67        7.04      2.64 o
   0   7  16        8.90        3.91      5.45 o
   1   7  16        0.04        1.46      3.03 o
   2   7  16        1.05        3.52      3.07 o
  -9   1  17        7.66       14.10      2.31 o
  -8   1  17       61.66       79.44      4.55 o
  -7   1  17        1.18       -0.30      2.02 o
  -6   1  17       26.73       30.14      3.47 o
  -5   1  17       34.69       22.05      2.71 o
  -4   1  17       16.00       13.98      3.19 o
  -3   1  17       26.86       41.03      3.35 o
  -2   1  17      106.04      114.92      5.08 o
  -1   1  17        0.14        2.01      1.79 o
   0   1  17        0.53       -0.77      1.36 o
   1   1  17        1.84        3.27      1.46 o
   2   1  17       32.54       31.46      2.39 o
   3   1  17       41.85       41.41      2.70 o
   4   1  17        0.29       -2.08      2.08 o
   5   1  17        8.29        6.67      2.74 o
   6   1  17       38.60       35.71      4.00 o
   7   1  17       35.53       45.04      4.35 o
   8   1  17        0.37        0.54      2.62 o
  -9   2  17       12.29       15.15      2.02 o
  -8   2  17        8.51       13.40      2.52 o
  -7   2  17       82.85      100.20      4.36 o
  -6   2  17       13.01       15.46      2.42 o
  -5   2  17       41.61       43.63      4.19 o
  -4   2  17        9.71       12.54      2.98 o
  -3   2  17      130.13      121.59      6.37 o
  -2   2  17      156.73      166.90      7.51 o
  -1   2  17       23.64       28.02      4.04 o
   0   2  17        0.08        3.10      1.67 o
   1   2  17       18.19       23.21      2.49 o
   2   2  17        4.69        4.29      1.79 o
   3   2  17       16.74       22.99      5.00 o
   4   2  17        2.10        0.59      1.97 o
   5   2  17        1.00        4.03      3.09 o
   6   2  17      120.16      139.33      6.93 o
   7   2  17       21.16       15.17      4.35 o
   8   2  17       74.89       88.07      5.52 o
  -8   3  17        2.92        2.58      1.71 o
  -7   3  17        0.26        0.10      3.96 o
  -6   3  17       20.09       23.19      3.30 o
  -5   3  17       37.76       39.44      4.00 o
  -4   3  17        0.00       -1.71      2.28 o
  -3   3  17       72.28       67.65      4.98 o
  -2   3  17       44.10       47.70      4.62 o
  -1   3  17        1.11        1.21      1.98 o
   0   3  17       72.73       67.93      4.12 o
   1   3  17        0.18       -1.24      1.55 o
   2   3  17       27.15       30.14      2.77 o
   3   3  17       39.82       44.44      4.05 o
   4   3  17      106.05      101.19      5.09 o
   5   3  17        0.01        2.34      2.64 o
   6   3  17        0.01       -0.79      2.19 o
   7   3  17        5.51        5.88      2.81 o
  -8   4  17        2.23        1.14      1.95 o
  -7   4  17       14.58       20.85      3.05 o
  -6   4  17        0.91       -0.90      2.24 o
  -5   4  17        0.44        1.96      2.58 o
  -4   4  17        1.56       -0.19      2.40 o
  -3   4  17        1.41       -1.65      3.19 o
  -2   4  17        6.81        2.09      2.75 o
  -1   4  17        5.29        3.19      2.21 o
   0   4  17        4.55        6.75      2.42 o
   1   4  17       24.54       24.60      3.14 o
   2   4  17       13.34       13.84      2.71 o
   3   4  17       11.85       16.19      2.96 o
   4   4  17       27.06       30.08      3.40 o
   5   4  17        0.00       -1.39      2.98 o
   6   4  17        0.08        2.78      2.59 o
  -6   5  17       60.54       75.51      5.16 o
  -5   5  17        4.76        9.79      3.09 o
  -4   5  17        5.16        6.50      2.92 o
  -3   5  17       24.08       23.35      3.83 o
  -2   5  17        0.43       -0.30      2.65 o
  -1   5  17        3.44        2.17      2.30 o
   0   5  17        0.91       -1.04      2.07 o
   1   5  17       43.86       48.41      4.81 o
   2   5  17       18.68       19.84      3.76 o
   3   5  17        6.51        5.66      2.44 o
   4   5  17       10.29       13.61      2.99 o
   5   5  17        1.90       -0.75      3.29 o
  -4   6  17       23.79       25.41      4.06 o
  -3   6  17        0.21        1.12      2.60 o
  -2   6  17       41.45       43.40      4.76 o
  -1   6  17        0.07       -1.63      2.22 o
   0   6  17       11.75       17.16      3.14 o
   1   6  17       25.78       26.44      4.21 o
   2   6  17        0.02       -0.65      2.87 o
   3   6  17        4.45       10.90      3.46 o
  -8   0  18       54.57       56.55      5.55 o
  -7   0  18       28.54       32.81      4.97 o
  -6   0  18       19.38       21.96      4.76 o
  -5   0  18        9.43        5.47      3.52 o
  -4   0  18      115.66      121.72      8.87 o
  -3   0  18       44.92       39.77      6.01 o
  -2   0  18        0.77       -1.99      3.48 o
  -1   0  18       49.51       70.22      7.50 o
   0   0  18       49.45       48.22      4.60 o
   1   0  18       10.11       14.69      3.16 o
   2   0  18        1.69        0.84      2.35 o
   3   0  18       25.61       22.67      3.75 o
   4   0  18        4.55       10.69      4.39 o
   5   0  18        0.02        1.37      3.52 o
   6   0  18        9.34        6.42      4.02 o
   7   0  18        0.60       -1.82      3.77 o
  -8   1  18        2.13        5.90      2.36 o
  -7   1  18       33.49       38.88      3.83 o
  -6   1  18        6.83        7.39      2.79 o
  -5   1  18        5.36        5.39      2.62 o
  -4   1  18       36.37       35.29      3.37 o
  -3   1  18        9.26        7.47      2.39 o
  -2   1  18       44.65       56.40      3.94 o
  -1   1  18        2.16        3.43      2.15 o
   0   1  18       10.70       14.56      2.04 o
   1   1  18        6.75        7.60      1.87 o
   2   1  18        2.75        4.30      1.71 o
   3   1  18       14.94       18.77      2.86 o
   4   1  18       17.01       19.12      3.45 o
   5   1  18        1.02       -0.43      2.26 o
   6   1  18       33.00       36.55      6.05 o
  -8   2  18        0.63       -0.95      2.00 o
  -7   2  18        1.00       -0.48      2.21 o
  -6   2  18        8.03        7.84      2.18 o
  -5   2  18        5.97        5.61      2.16 o
  -4   2  18        2.05        1.96      1.94 o
  -3   2  18        3.70       -0.01      2.52 o
  -2   2  18        4.01        3.17      2.69 o
  -1   2  18        0.42       -1.45      1.94 o
   0   2  18        6.52        5.73      2.28 o
   1   2  18       38.65       38.53      3.04 o
   2   2  18        0.08       -1.68      1.68 o
   3   2  18       29.47       32.75      3.78 o
   4   2  18       42.81       35.63      4.07 o
   5   2  18       18.53       21.73      3.68 o
   6   2  18        0.68        3.19      2.78 o
  -7   3  18       10.12        8.96      2.24 o
  -6   3  18       11.86        7.72      2.86 o
  -5   3  18        6.60        5.91      2.73 o
  -4   3  18        2.40        0.87      2.53 o
  -3   3  18        0.00       -0.30      2.50 o
  -2   3  18       37.59       38.65      4.37 o
  -1   3  18        6.35        6.65      2.34 o
   0   3  18        0.12       -2.01      2.04 o
   1   3  18        1.68        2.61      2.29 o
   2   3  18        1.10       -0.69      1.98 o
   3   3  18        9.16        8.41      2.44 o
   4   3  18        0.37        1.48      2.58 o
   5   3  18        0.07       -1.30      2.46 o
  -6   4  18       54.27       54.72      4.58 o
  -5   4  18        0.09        2.00      2.69 o
  -4   4  18        0.03        2.62      2.80 o
  -3   4  18       47.50       41.08      4.53 o
  -2   4  18       16.75       11.77      3.32 o
  -1   4  18        0.79        1.23      2.26 o
   0   4  18       12.53       10.11      2.69 o
   1   4  18        8.41        3.11      2.44 o
   2   4  18       28.21       36.11      3.67 o
   3   4  18        0.60        2.85      2.38 o
   4   4  18        4.07        6.56      5.53 o
  -4   5  18        0.00       -1.77      2.67 o
  -3   5  18        0.54        0.22      2.68 o
  -2   5  18       18.01       22.52      9.32 o
  -1   5  18       23.81       19.92      3.17 o
   0   5  18        8.26        9.75      2.86 o
   1   5  18        5.63       10.17      3.43 o
   2   5  18        7.83        6.46      3.14 o
  -6   1  19        0.20       -2.83      3.09 o
  -5   1  19        2.95        2.22      2.58 o
  -4   1  19        0.40       -0.92      2.44 o
  -3   1  19        0.22       -0.43      2.09 o
  -2   1  19       15.83       18.70      4.98 o
  -1   1  19       11.46       13.03      2.77 o
   0   1  19        6.61        4.15      2.08 o
   1   1  19       20.19       20.08      2.37 o
   2   1  19        0.79        2.99      1.88 o
   3   1  19        5.78        4.08      2.33 o
   4   1  19        1.78        4.25      2.84 o
   5   1  19        0.89        4.58      3.03 o
  -6   2  19       10.17       11.68      2.64 o
  -5   2  19        0.02        2.21      2.13 o
  -4   2  19       15.60       10.64      2.61 o
  -3   2  19       15.91       11.23      2.49 o
  -2   2  19       30.12       35.53      3.52 o
  -1   2  19       19.13       21.35      3.39 o
   0   2  19        5.78       10.32      2.35 o
   1   2  19        5.85        9.17      2.35 o
   2   2  19       11.62        9.75      3.61 o
   3   2  19        5.14        5.17      2.43 o
   4   2  19        0.11        0.30      2.92 o
  -5   3  19        1.25       -1.68      4.83 o
  -4   3  19       47.94       46.48     14.11 o
  -3   3  19        0.07        1.29      2.68 o
  -2   3  19        6.12        4.18      2.91 o
  -1   3  19       10.32       13.46      3.44 o
   0   3  19        0.00       -2.23      2.23 o
   1   3  19       18.63       20.36      3.29 o
   2   3  19        2.78        2.60      2.45 o
   3   3  19        8.45        7.60      2.72 o
  -3   4  19        4.33        0.93      2.79 o
  -2   4  19       13.07       16.91      4.50 o
  -1   4  19        8.19        7.27      3.38 o
   0   4  19        5.75        6.27      2.70 o
   1   4  19        2.58       -0.01      3.65 o
  -4   0  20       10.21       11.39      4.68 o
  -3   0  20        0.31        4.18      3.94 o
  -2   0  20       24.19       21.30      5.76 o
  -1   0  20        3.83       -2.86      3.89 o
   0   0  20        0.15       -2.90      3.65 o
   1   0  20       73.88       83.81      6.14 o
   2   0  20       19.38       12.22      3.65 o
  -3   1  20        6.96        9.40      3.35 o
  -2   1  20        8.41        5.91      3.21 o
  -1   1  20       35.67       23.35      4.27 o
   0   1  20        0.12        0.47      2.55 o
   1   1  20        2.38        0.10      3.07 o
   2   1  20        7.14       10.09      4.21 o
  -2   2  20        1.12        1.40      2.38 o
  -1   2  20        5.46        2.45      2.53 o
   0   2  20        0.33        1.21      2.35 o
   1   2  20        0.17        1.78      4.31 o
 
